# Supplementary material for: Integrated Transcriptomic and Epigenetic Study of PCOS: Impact of Map3k1 and Map1lc3a Promoter Methylation on Autophagy
Source: Front Genet. 2021 Mar 8;12:620241. doi: 10.3389/fgene.2021.620241 (PMC7982605; doi:10.3389/fgene.2021.620241)
Supplement: Supplementary Table 1 — PNA mouse model identification data. [file Table_1.xlsx]

## Sheet: Sheet1
Table S1 PNA mouse model identification data
PNA mouse model identification
Proportion of estrus duration		Number of secondary follicles		Testosterone determination (nmol/L)
Control Group	PNA Group	Control Group	PNA Group	Control Group	PNA Group
0.2	0.4	301	690	181.23	232.1
0.2	0.4	445	650	202.1	212.44
0.1	0.3	455	859	189.43	222.35
0.3	0.3	385	465	176.22	250.44
0.1	0.3	335	833	193.41	214.67
0.2	0.4	490	625	182.32	229.34
