# Supplementary material for: Integrated Transcriptomic and Epigenetic Study of PCOS: Impact of Map3k1 and Map1lc3a Promoter Methylation on Autophagy
Source: Front Genet. 2021 Mar 8;12:620241. doi: 10.3389/fgene.2021.620241 (PMC7982605; doi:10.3389/fgene.2021.620241)
Supplement: Supplementary Table 2 — Primer sequence and sequencing data information. (A) Primer sequences. (B,C) Sequencing data information of MBD-seq and RNA-seq in PNA mice vs. control group. [file Table_2.xlsx]

## Sheet: sheet 1
Table S2. Primer sequence and sequencing data information
Table S2A. Primer Sequence
Primer		Sequence
Primers for MSP	Map3k1-Me F	5’-TTGGTATTAAAAGGAATCGGTGTA -3’
	Map3k1-Me R	5’-AACCTAACACAATACTACCATACGA-3’
	Map3k1-U F	5’-TTAGGTTGGTATTAAAAGGAATTGG-3’
	Map3k1-U R	5’-AACCTAACACAATACTACCATACAAA-3’
	Map1lc3a-Me F	5’-GTATTGATTTTGGTTTTTAATCG -3’
	Map1lc3a-Me R	5’-AATTCAATATCTCAAATTTTACGAA -3’
	Map1lc3a-U F	5’-GGTATTGATTTTGGTTTTTAATTGA -3’
	Map1lc3a-U R	5’-AAATTCAATATCTCAAATTTTACAAA-3’
Primers for qPCR	Map3k1 F	5’-CCCCTCCGGTCGAGAGA-3’
	Map3k1 R	5’- TACAGGTCGCCTTGAGCTTC -3’
	Map1lc3a F	5’-TTGGTCAAGATCATCCGGCG -3’
	Map1lc3a R	5’- AAGCCGAAGGTTTCTTGGGA -3’
	Mapk14 F	5’-CTGGGGTTCCAACGAGTCTTA -3’
	Mapk14 R	5’-TGCACTATAACCAGACAGTGGA-3’
	Mapkapk3 F	5’-GGAAACCACCCAAAATGCCC -3’
	Mapkapk3 R	5’-ACCACCATGGATTGAGGATGT -3’
	Trp53 F	5’-CATCCTGGCTGTAGGTAGCG-3’
	Trp53 R	5’-TGGCAGTCATCCAGTCTTCG-3’
	Becn1 F	5’- AAACCAGGAGAGACCCAGGAG-3’
	Becn1 R	5’-TTCTGTAGACATCATCCTGGCTGG -3’
Me-Methylation Primer; U-Unmethylation Primer
Table S2B. Sequencing data information of MBD-seq in PNA mice vs. control group
Mapped Ratio of MBD library
Sample	Total Clean Reads	Mapped Reads	Mapped Ratio	Uniqe Mapped Reads	Uniqe Mapped Ratio
T1	32457936	29496607	0.908764	15494597	0.477375
T2	33272275	31271467	0.939866	23706877	0.712511
T4	26120607	23216687	0.888	11820640	0.452
T-Mean	3.06169e+07	2.79949e+07	0.91221	1.70074e+07	0.547295
C1	33366022	30135222	0.903171	12848688	0.385083
C2	33086922	30257604	0.914488	18312975	0.553481
C-Mean	33226472	30196413	0.90883	1.55808e+07	0.469282
Mapped Ratio of Input library
Sample	Total Clean Reads	Mapped Reads	Mapped Ratio	Uniqe Mapped Reads	Uniqe Mapped Ratio
T1	22132311	20644236	0.932765	17274541	0.780512
T2	19720492	18153276	0.920529	15483190	0.785132
T4	33842355	21113046	0.6238	18656903	0.5512
T-Mean	2.52317e+07	19970186	0.825698	1.71382e+07	0.705615
C1	21585676	19738521	0.914427	16144781	0.74794
C2	21435595	19725546	0.920224	15997007	0.746282
C-Mean	2.15106e+07	1.9732e+07	0.917325	16070894	0.747111
Table S2C. Sequencing data information of RNA-seq in PNA mice vs. control group
Sample	Total Clean Reads	Mapped Reads	Mapped Ratio	Uniqe Mapped Reads	Uniqe Mapped Ratio
P1	23501545	16529681	0.7034	15490986	0.6591
P2	31747833	21611959	0.6807	20310150	0.6397
P4	23361862	15079981	0.6455	14271278	0.6109
P-Mean	2.62037e+07	1.77405e+07	0.676533	1.66908e+07	0.636567
C1	30726196	21023286	0.6842	19933938	0.6488
C4	18373080	13016258	0.7084	12263718	0.6675
C-Mean	24549638	17019772	0.6963	16098828	0.65815
