# Supplementary material for: Integrated Transcriptomic and Epigenetic Study of PCOS: Impact of Map3k1 and Map1lc3a Promoter Methylation on Autophagy
Source: Front Genet. 2021 Mar 8;12:620241. doi: 10.3389/fgene.2021.620241 (PMC7982605; doi:10.3389/fgene.2021.620241)
Supplement: Supplementary Table 4 — Differently expressed genes in PNA mice vs. control group. [file Table_4.xlsx]

## Sheet: Sheet 1
Table S4. Differently expressed genes in PNA mice vs. control group
ENSEMBL	SYMBOL	logFC	logCPM	LR	PValue	FDR
ENSMUSG00000069117	Gm10260	-17.162	7.90629	721.459	6.44703e-159	9.67119e-155
ENSMUSG00000097346	Gm26619	16.7729	8.10205	425.593	1.47936e-94	1.10959e-90
ENSMUSG00000003484	Cyp4f18	9.77335	8.60887	363.007	6.23393e-81	3.11717e-77
ENSMUSG00000001020	S100a4	7.22209	7.24176	330.145	8.93534e-74	3.35098e-70
ENSMUSG00000064363	mt-Nd4	10.1893	10.6735	290.054	4.84056e-65	1.45226e-61
ENSMUSG00000014782	Plekhg4	6.74579	7.16267	286.164	3.4078e-64	8.52007e-61
ENSMUSG00000021319	Sfrp4	9.1911	11.2718	252.525	7.31062e-57	1.56667e-53
ENSMUSG00000022996	Wnt10b	9.11876	5.46817	233.884	8.47995e-53	1.5901e-49
ENSMUSG00000032122	Slc37a2	5.38863	6.91368	216.837	4.42893e-49	7.38204e-46
ENSMUSG00000039153	Runx2	5.47816	6.33403	213.707	2.13366e-48	3.2007e-45
ENSMUSG00000053846	Lipg	6.61418	9.36137	213.208	2.74105e-48	3.73804e-45
ENSMUSG00000045991	Onecut2	10.1306	7.95169	211.237	7.37959e-48	9.2251e-45
ENSMUSG00000028132	Tmem56	6.95724	7.25228	209.847	1.48318e-47	1.71148e-44
ENSMUSG00000028036	Ptgfr	10.1937	10.2884	208.966	2.30951e-47	2.47464e-44
ENSMUSG00000002831	Plin4	6.17115	8.40978	202.12	7.19777e-46	7.19825e-43
ENSMUSG00000011305	Plin5	6.2667	4.73185	199.619	2.52961e-45	2.37167e-42
ENSMUSG00000012889	Podnl1	7.4885	4.63572	199.477	2.7167e-45	2.39724e-42
ENSMUSG00000042429	Adora1	5.19803	5.90399	194.981	2.60176e-44	2.16828e-41
ENSMUSG00000028970	Abcb1b	7.83399	9.94498	191.277	1.67316e-43	1.321e-40
ENSMUSG00000057262	Gm10020	-5.31519	4.52014	188.803	5.80312e-43	4.35263e-40
ENSMUSG00000089901	Gm8113	-6.77983	3.6422	178.296	1.14179e-40	8.15617e-38
ENSMUSG00000027656	Ccn5	7.57419	8.03624	175.696	4.21952e-40	2.87713e-37
ENSMUSG00000034570	Inpp5j	9.73577	5.17095	163.728	1.73466e-37	1.13138e-34
ENSMUSG00000098915	Rpl15-ps2	-4.96517	4.73092	161.286	5.9245e-37	3.70306e-34
ENSMUSG00000021214	Akr1c18	11.1059	11.5394	153.61	2.81742e-35	1.69056e-32
ENSMUSG00000073802	Cdkn2b	7.2078	6.30292	150.158	1.60089e-34	9.23655e-32
ENSMUSG00000027452	Acss1	4.24201	6.1505	149.173	2.62842e-34	1.46033e-31
ENSMUSG00000033192	Lpcat2	6.18916	6.5564	148.072	4.57395e-34	2.45049e-31
ENSMUSG00000052353	Cemip	5.65273	7.46882	145.95	1.33103e-33	6.8851e-31
ENSMUSG00000024610	Cd74	5.06886	7.67149	140.975	1.62965e-32	8.14881e-30
ENSMUSG00000050345	4930486L24Rik	12.157	3.4931	140.422	2.15261e-32	1.04166e-29
ENSMUSG00000070803	Cited4	4.99805	7.08313	134.807	3.63847e-31	1.70565e-28
ENSMUSG00000039126	Prune2	5.33964	6.20857	133.433	7.2709e-31	3.30517e-28
ENSMUSG00000040907	Atp1a3	7.72814	7.98122	130.826	2.70345e-30	1.19278e-27
ENSMUSG00000030351	Tspan11	3.52555	5.88016	129.194	6.14888e-30	2.63541e-27
ENSMUSG00000024727	Trpm6	6.25917	5.48502	128.596	8.3131e-30	3.46402e-27
ENSMUSG00000018470	Kcnab3	4.68181	5.54162	124.97	5.16573e-29	2.09435e-26
ENSMUSG00000027820	Mme	4.2963	5.26903	120.953	3.91285e-28	1.54465e-25
ENSMUSG00000090145	Ugt1a6b	3.79009	6.64261	120.683	4.48268e-28	1.72422e-25
ENSMUSG00000024084	Qpct	4.87956	4.45933	119.188	9.52451e-28	3.48923e-25
ENSMUSG00000073421	H2-Ab1	4.97802	5.64172	119.186	9.5366e-28	3.48923e-25
ENSMUSG00000026255	Efhd1	4.73778	8.57989	116.593	3.5254e-27	1.25915e-24
ENSMUSG00000074604	Mgst2	4.38632	4.51566	116.059	4.61414e-27	1.60969e-24
ENSMUSG00000008153	Clstn3	3.79311	5.97495	114.301	1.11948e-26	3.81667e-24
ENSMUSG00000041607	Mbp	4.03025	6.21138	112.094	3.40824e-26	1.13616e-23
ENSMUSG00000030228	Pik3c2g	8.64286	6.89955	110.286	8.4828e-26	2.76631e-23
ENSMUSG00000002808	Epdr1	3.9202	8.14725	108.654	1.93263e-25	6.16838e-23
ENSMUSG00000040254	Sema3d	4.49588	5.25227	107.086	4.26202e-25	1.33197e-22
ENSMUSG00000057465	Saa2	11.4642	2.80439	106.185	6.71795e-25	2.05665e-22
ENSMUSG00000095079	Igha	8.35631	4.84678	101.518	7.08094e-24	2.12442e-21
ENSMUSG00000032323	Cyp11a1	4.7263	12.8691	99.9566	1.55776e-23	4.58196e-21
ENSMUSG00000026308	Klhl30	4.6431	4.30689	98.2058	3.77084e-23	1.08781e-20
ENSMUSG00000030703	Gdpd3	5.81869	3.82024	97.8051	4.61655e-23	1.30666e-20
ENSMUSG00000024292	Cyp4f14	6.0473	5.16269	97.5582	5.22959e-23	1.45276e-20
ENSMUSG00000024245	Tmem178	5.27314	6.408	95.4294	1.53258e-22	4.18004e-20
ENSMUSG00000021190	Lgmn	4.8998	10.4657	94.8915	2.01107e-22	5.38716e-20
ENSMUSG00000076609	Igkc	6.96457	5.88581	93.4827	4.09757e-22	1.07838e-19
ENSMUSG00000059456	Ptk2b	3.24268	5.78655	92.5152	6.6808e-22	1.72791e-19
ENSMUSG00000032577	Mapkapk3	3.16652	5.31797	89.4604	3.12845e-21	7.95422e-19
ENSMUSG00000026285	Pdcd1	5.0505	5.12582	88.5198	5.03296e-21	1.25832e-18
ENSMUSG00000091345	Col6a5	3.14618	5.66405	87.8687	6.9946e-21	1.7201e-18
ENSMUSG00000118491	Zfp91	-10.3695	1.16106	86.1586	1.66069e-20	4.01806e-18
ENSMUSG00000005268	Prlr	4.11724	9.38176	85.7755	2.01566e-20	4.7995e-18
ENSMUSG00000039956	Mrap	4.01884	6.65691	85.6267	2.17317e-20	5.09371e-18
ENSMUSG00000046805	Mpeg1	3.33453	6.2086	84.5361	3.77261e-20	8.7066e-18
ENSMUSG00000038642	Ctss	3.36747	5.55802	84.3898	4.06244e-20	9.23343e-18
ENSMUSG00000001025	S100a6	6.29464	9.48365	83.6141	6.01421e-20	1.34656e-17
ENSMUSG00000091383	Hist1h2al	2.79793	5.2219	81.8457	1.47139e-19	3.24594e-17
ENSMUSG00000031872	Bean1	3.06561	4.87268	81.6593	1.6169e-19	3.51523e-17
ENSMUSG00000026574	Dpt	-3.90015	4.03491	81.1862	2.05417e-19	4.40209e-17
ENSMUSG00000031278	Acsl4	3.07213	7.37087	80.7287	2.58931e-19	5.47073e-17
ENSMUSG00000026817	Ak1	3.52198	6.17726	79.5957	4.59427e-19	9.57204e-17
ENSMUSG00000113637	Gm7049	3.13436	5.56593	79.4396	4.97195e-19	1.0217e-16
ENSMUSG00000090066	1110002E22Rik	6.75991	3.11775	78.7859	6.92196e-19	1.40319e-16
ENSMUSG00000030761	Myo7a	5.27721	7.48984	77.5606	1.28715e-18	2.57447e-16
ENSMUSG00000028965	Tnfrsf9	5.97337	2.94145	77.5142	1.31775e-18	2.60099e-16
ENSMUSG00000026012	Cd28	8.38164	4.46981	76.9963	1.71276e-18	3.33677e-16
ENSMUSG00000070780	Rbm47	3.12798	5.72103	76.5582	2.13822e-18	4.11224e-16
ENSMUSG00000032802	Srxn1	3.26904	6.13019	75.7314	3.2499e-18	6.17111e-16
ENSMUSG00000058183	Mmel1	5.51818	4.25564	75.6832	3.33029e-18	6.24471e-16
ENSMUSG00000032589	Bsn	4.0008	4.20616	75.2767	4.09154e-18	7.57742e-16
ENSMUSG00000036594	H2-Aa	5.04597	6.0233	74.9981	4.71161e-18	8.61938e-16
ENSMUSG00000001131	Timp1	2.70709	6.76817	74.252	6.87541e-18	1.24263e-15
ENSMUSG00000039202	Abhd2	2.82662	8.65476	73.6645	9.25906e-18	1.65351e-15
ENSMUSG00000098371	Gm28037	-7.73467	2.41604	73.2413	1.14728e-17	2.02474e-15
ENSMUSG00000044816	D630023F18Rik	11.3694	4.93415	72.1122	2.033e-17	3.54617e-15
ENSMUSG00000067149	Jchain	6.28685	3.45642	71.2797	3.10007e-17	5.34531e-15
ENSMUSG00000102573	Gm7265	6.58074	4.50324	70.9828	3.60352e-17	6.14277e-15
ENSMUSG00000036896	C1qc	2.55451	5.93746	70.7347	4.08652e-17	6.88784e-15
ENSMUSG00000044788	Fads6	2.91723	7.10582	70.3112	5.06496e-17	8.44216e-15
ENSMUSG00000027962	Vcam1	3.08538	5.51051	70.2346	5.26542e-17	8.67984e-15
ENSMUSG00000024593	Megf10	6.13606	4.4442	70.0149	5.88576e-17	9.59698e-15
ENSMUSG00000039232	Stx11	4.0907	4.653	69.9666	6.03161e-17	9.72905e-15
ENSMUSG00000022235	Cmbl	2.82605	5.70468	69.9289	6.14813e-17	9.8115e-15
ENSMUSG00000024371	C2	2.65201	6.48779	69.7822	6.6229e-17	1.04579e-14
ENSMUSG00000000594	Gm2a	3.65965	10.1185	69.2669	8.60021e-17	1.34387e-14
ENSMUSG00000040412	5330417C22Rik	5.29729	3.68422	69.0864	9.42414e-17	1.45289e-14
ENSMUSG00000032051	Fdx1	4.26504	9.95283	69.0724	9.49156e-17	1.45289e-14
ENSMUSG00000024892	Pcx	2.5817	7.67417	69.0248	9.72346e-17	1.47335e-14
ENSMUSG00000020140	Lgr5	5.16646	6.73768	68.3245	1.38687e-16	2.08045e-14
ENSMUSG00000055301	Adh7	7.12243	3.74355	66.8668	2.90491e-16	4.31451e-14
ENSMUSG00000076612	Ighg2c	12.7286	4.06479	66.6865	3.18311e-16	4.68136e-14
ENSMUSG00000034903	Cobll1	3.61013	7.80371	66.3766	3.725e-16	5.42512e-14
ENSMUSG00000090124	Ugt1a7c	5.07574	4.56727	65.616	5.47908e-16	7.90305e-14
ENSMUSG00000094018	S100a2	10.1921	1.54456	65.5915	5.54787e-16	7.92605e-14
ENSMUSG00000021728	Emb	5.50012	6.90973	65.1278	7.01941e-16	9.93379e-14
ENSMUSG00000033327	Tnxb	3.08197	7.09744	65.0686	7.23346e-16	1.0141e-13
ENSMUSG00000005580	Adcy9	2.66946	7.09319	64.6548	8.92368e-16	1.23948e-13
ENSMUSG00000020467	Efemp1	4.6292	8.08053	64.3903	1.02058e-15	1.40456e-13
ENSMUSG00000010307	Tmem86a	2.74824	9.09423	64.1422	1.15757e-15	1.57861e-13
ENSMUSG00000062309	Rpp25	2.81218	6.33018	63.7652	1.40169e-15	1.8943e-13
ENSMUSG00000086021	Gm15767	10.6503	1.99455	63.6602	1.47839e-15	1.98012e-13
ENSMUSG00000054545	Ugt1a6a	5.44967	5.89785	63.4867	1.61452e-15	2.14331e-13
ENSMUSG00000042401	Crtac1	-5.38126	1.5499	63.4574	1.63872e-15	2.15635e-13
ENSMUSG00000019989	Enpp3	4.30715	4.20053	63.0111	2.05542e-15	2.68116e-13
ENSMUSG00000105403	Gm43618	5.48506	2.84759	62.8053	2.2819e-15	2.95092e-13
ENSMUSG00000059775	Rps26-ps1	6.11028	7.14633	62.6534	2.46476e-15	3.16016e-13
ENSMUSG00000031574	Star	6.95094	11.7274	62.0544	3.34097e-15	4.24728e-13
ENSMUSG00000040536	Necab1	-4.63038	2.01309	61.9357	3.54858e-15	4.47329e-13
ENSMUSG00000039601	Rcan2	3.29976	3.93515	61.2725	4.96967e-15	6.2125e-13
ENSMUSG00000037071	Scd1	2.37035	6.58046	60.4619	7.50146e-15	9.29995e-13
ENSMUSG00000027442	Cst8	3.06523	4.35473	60.3702	7.85948e-15	9.66393e-13
ENSMUSG00000049303	Syt12	3.8196	4.27185	60.2326	8.4284e-15	1.02792e-12
ENSMUSG00000036887	C1qa	2.58365	6.04521	59.9421	9.76873e-15	1.18178e-12
ENSMUSG00000001247	Lsr	3.1692	6.51423	59.1112	1.49007e-14	1.78821e-12
ENSMUSG00000070691	Runx3	7.01154	4.68509	59.0841	1.51072e-14	1.7986e-12
ENSMUSG00000022969	Il10rb	2.24491	6.73805	58.8293	1.71965e-14	2.03122e-12
ENSMUSG00000050335	Lgals3	4.27561	6.36999	58.8	1.74543e-14	2.04557e-12
ENSMUSG00000071719	Tmem28	10.6377	1.98409	58.7461	1.79385e-14	2.08601e-12
ENSMUSG00000046182	Gsg1l	3.38507	6.70609	58.123	2.46227e-14	2.82793e-12
ENSMUSG00000032554	Trf	2.31385	5.52495	58.1172	2.46956e-14	2.82793e-12
ENSMUSG00000036905	C1qb	2.6563	5.99046	58.0795	2.51736e-14	2.85925e-12
ENSMUSG00000029650	Slc46a3	4.13007	4.7092	58.0657	2.53504e-14	2.85925e-12
ENSMUSG00000020422	Tns3	2.42078	7.86386	57.5427	3.30721e-14	3.70235e-12
ENSMUSG00000036333	Kidins220	2.46267	6.66327	57.4643	3.44162e-14	3.82428e-12
ENSMUSG00000025950	Idh1	2.91572	10.1311	57.3168	3.70968e-14	4.09183e-12
ENSMUSG00000032578	Cish	3.42407	4.57132	57.0705	4.20462e-14	4.60391e-12
ENSMUSG00000026167	Wnt10a	9.66164	1.03307	56.5872	5.37618e-14	5.84406e-12
ENSMUSG00000069516	Lyz2	2.2114	7.54695	56.2228	6.47056e-14	6.98308e-12
ENSMUSG00000053101	Gpr141	4.76256	3.5161	55.6658	8.59014e-14	9.20433e-12
ENSMUSG00000024621	Csf1r	2.35263	5.48923	55.5035	9.32927e-14	9.92542e-12
ENSMUSG00000038065	Mturn	2.92241	7.29693	55.2343	1.06987e-13	1.13022e-11
ENSMUSG00000046056	Sbsn	3.15207	4.04576	54.9208	1.25483e-13	1.31634e-11
ENSMUSG00000039652	Cpeb3	2.82484	4.82579	54.8436	1.30516e-13	1.35963e-11
ENSMUSG00000109127	Gm31135	5.04744	2.72195	54.4579	1.58814e-13	1.64301e-11
ENSMUSG00000055435	Maf	3.73314	8.81675	54.4197	1.61928e-13	1.66375e-11
ENSMUSG00000036412	Arsi	-3.09521	3.35954	54.3035	1.71797e-13	1.75314e-11
ENSMUSG00000042821	Snai1	2.2149	5.27119	54.2743	1.74366e-13	1.76734e-11
ENSMUSG00000038267	Slc22a23	4.13786	6.3154	54.109	1.8967e-13	1.90956e-11
ENSMUSG00000058454	Dhcr7	2.51583	7.46144	53.3009	2.86169e-13	2.86188e-11
ENSMUSG00000024066	Xdh	3.83098	5.99369	53.2742	2.90092e-13	2.8819e-11
ENSMUSG00000024678	Ms4a4d	3.8805	3.30686	53.1641	3.06819e-13	3.02802e-11
ENSMUSG00000022003	Slc25a30	2.31653	7.01924	53.122	3.1346e-13	3.07335e-11
ENSMUSG00000045005	Fzd5	2.35725	4.9087	53.0763	3.20838e-13	3.12525e-11
ENSMUSG00000032401	Lctl	4.89994	2.44972	52.9304	3.45576e-13	3.34451e-11
ENSMUSG00000113302	Gm32219	6.01842	2.23578	52.5548	4.18401e-13	4.02336e-11
ENSMUSG00000024424	Ttc39c	2.09343	5.52575	51.9292	5.75375e-13	5.49758e-11
ENSMUSG00000031438	Rnf128	2.89916	4.99879	51.8809	5.8972e-13	5.59898e-11
ENSMUSG00000024164	C3	5.25648	7.90762	51.4642	7.29152e-13	6.87925e-11
ENSMUSG00000048965	Mrgpre	4.29159	4.162	51.3508	7.72498e-13	7.24265e-11
ENSMUSG00000053646	Plxnb1	1.99903	7.46873	50.9245	9.59887e-13	8.94364e-11
ENSMUSG00000030786	Itgam	4.49594	2.96946	50.711	1.0702e-12	9.87507e-11
ENSMUSG00000027347	Rasgrp1	6.92888	4.11282	50.7058	1.07302e-12	9.87507e-11
ENSMUSG00000029591	Ung	-2.20455	4.76913	50.4444	1.22588e-12	1.1213e-10
ENSMUSG00000029675	Eln	-1.9216	6.12405	50.2408	1.35993e-12	1.23638e-10
ENSMUSG00000027340	Slc23a2	2.2606	7.92926	50.193	1.39345e-12	1.25922e-10
ENSMUSG00000028108	Ecm1	2.51681	6.15583	50.1094	1.45409e-12	1.30615e-10
ENSMUSG00000052981	Ube2ql1	3.36337	3.55711	49.8073	1.69615e-12	1.51452e-10
ENSMUSG00000063171	Rps4l	-2.56951	4.45989	49.5961	1.88887e-12	1.67663e-10
ENSMUSG00000037936	Scarb1	3.23819	10.6516	49.5607	1.92328e-12	1.69713e-10
ENSMUSG00000035513	Ntng2	3.21186	4.30876	49.2388	2.26625e-12	1.98807e-10
ENSMUSG00000024339	Tap2	2.79554	6.76395	49.1051	2.42607e-12	2.1159e-10
ENSMUSG00000029344	Tpst2	2.39388	6.60517	48.8088	2.82169e-12	2.44672e-10
ENSMUSG00000029304	Spp1	4.88804	7.27943	48.7606	2.89198e-12	2.49325e-10
ENSMUSG00000024256	Adcyap1	11.2989	2.6448	48.6837	3.00762e-12	2.57813e-10
ENSMUSG00000026483	Fam129a	3.35788	7.57897	48.4194	3.44154e-12	2.93332e-10
ENSMUSG00000048217	Nags	4.27137	2.76554	48.3291	3.60356e-12	3.05407e-10
ENSMUSG00000009772	Nuak2	3.53218	3.46398	48.1317	3.98526e-12	3.35859e-10
ENSMUSG00000004730	Adgre1	2.93612	4.23925	48.1151	4.0191e-12	3.36819e-10
ENSMUSG00000061436	Hipk2	1.91604	5.78545	47.9316	4.41359e-12	3.67823e-10
ENSMUSG00000039087	Rreb1	2.15884	6.01687	47.8828	4.52482e-12	3.7501e-10
ENSMUSG00000026482	Rgl1	3.26688	8.00052	47.8509	4.59893e-12	3.79058e-10
ENSMUSG00000040612	Ildr2	2.62615	6.39969	47.6834	5.00904e-12	4.10604e-10
ENSMUSG00000024664	Fads3	2.57207	5.94107	47.442	5.66555e-12	4.61896e-10
ENSMUSG00000049265	Kcnk3	2.58345	7.5624	47.364	5.89557e-12	4.78051e-10
ENSMUSG00000028003	Lrat	2.43053	4.96615	47.2385	6.2855e-12	5.06929e-10
ENSMUSG00000066975	Cryba4	5.47484	1.7091	47.1574	6.55101e-12	5.25517e-10
ENSMUSG00000051506	Wdfy4	3.39594	3.12346	47.1226	6.66812e-12	5.32066e-10
ENSMUSG00000039114	Nrn1	2.57185	7.38992	46.8223	7.77235e-12	6.16894e-10
ENSMUSG00000030103	Bhlhe40	4.39762	8.28528	46.7973	7.87233e-12	6.21541e-10
ENSMUSG00000061740	Cyp2d22	2.09838	5.51368	46.7668	7.99577e-12	6.27982e-10
ENSMUSG00000085354	Gm2044	-2.66922	4.73873	46.6277	8.58365e-12	6.70642e-10
ENSMUSG00000031824	6430548M08Rik	3.24741	6.6057	46.5618	8.87748e-12	6.90006e-10
ENSMUSG00000000958	Slc7a7	2.42056	4.67578	46.1961	1.06992e-11	8.27315e-10
ENSMUSG00000028581	Laptm5	2.5611	5.20406	46.0064	1.17868e-11	9.03167e-10
ENSMUSG00000024990	Rbp4	-3.17651	3.10292	46.0041	1.18006e-11	9.03167e-10
ENSMUSG00000074274	D930028M14Rik	9.30813	0.682753	45.9814	1.19383e-11	9.09065e-10
ENSMUSG00000018821	Avpi1	3.1491	6.20881	45.9409	1.21877e-11	9.23376e-10
ENSMUSG00000030116	Mfap5	-2.00449	5.11285	45.9015	1.24352e-11	9.3393e-10
ENSMUSG00000027322	Siglec1	3.85433	3.7606	45.8989	1.24516e-11	9.3393e-10
ENSMUSG00000042684	Npl	3.53486	4.47743	45.8521	1.27528e-11	9.51768e-10
ENSMUSG00000047911	Npm2	-2.22455	5.52939	45.8036	1.30722e-11	9.70775e-10
ENSMUSG00000026064	Ptp4a1	-3.36177	3.58195	45.7261	1.36001e-11	1.005e-09
ENSMUSG00000045838	Ccdc9b	2.69991	4.23278	45.7161	1.36693e-11	1.00516e-09
ENSMUSG00000039270	Megf9	2.53258	6.27313	45.4023	1.60445e-11	1.17406e-09
ENSMUSG00000028270	Gbp2	1.91842	6.30131	45.3621	1.63774e-11	1.19261e-09
ENSMUSG00000020101	Vsir	2.50596	4.3666	45.2607	1.72479e-11	1.24993e-09
ENSMUSG00000037159	Wee2	-2.40768	3.90963	45.2338	1.74857e-11	1.26108e-09
ENSMUSG00000027947	Il6ra	3.11276	4.20168	45.2158	1.76476e-11	1.26666e-09
ENSMUSG00000051022	Hs3st1	1.84505	5.88243	44.881	2.09384e-11	1.4957e-09
ENSMUSG00000030748	Il4ra	2.01163	5.63948	44.5068	2.53481e-11	1.79816e-09
ENSMUSG00000039697	Ncoa7	2.28519	6.43921	44.5018	2.54123e-11	1.79816e-09
ENSMUSG00000027605	Acss2	2.34732	5.27981	44.2264	2.92511e-11	2.06008e-09
ENSMUSG00000034714	Ttyh2	1.93893	6.87213	44.1903	2.9796e-11	2.08865e-09
ENSMUSG00000069793	Slfn9	-1.8649	5.23001	44.132	3.06967e-11	2.14177e-09
ENSMUSG00000048636	A730049H05Rik	3.11658	4.11982	43.8683	3.51225e-11	2.43851e-09
ENSMUSG00000001166	Oas1c	-2.13459	5.27689	43.8599	3.52748e-11	2.43851e-09
ENSMUSG00000000290	Itgb2	3.36689	3.51376	43.7786	3.67702e-11	2.53023e-09
ENSMUSG00000047904	Sstr2	6.20956	1.15284	43.7626	3.70715e-11	2.53932e-09
ENSMUSG00000074768	Bhmt	4.83385	3.48101	43.7218	3.78533e-11	2.58108e-09
ENSMUSG00000028603	Scp2	1.99367	7.98209	43.5499	4.13291e-11	2.80533e-09
ENSMUSG00000040687	Madd	2.07701	5.58833	43.4879	4.26592e-11	2.88257e-09
ENSMUSG00000002603	Tgfb1	2.23921	6.53644	43.4573	4.33322e-11	2.91491e-09
ENSMUSG00000020607	Lratd1	1.91501	5.58844	43.427	4.40081e-11	2.94716e-09
ENSMUSG00000036273	Lrrk2	2.34905	5.63932	43.0922	5.22203e-11	3.48159e-09
ENSMUSG00000071713	Csf2rb	3.5015	3.0922	43.0105	5.44474e-11	3.61401e-09
ENSMUSG00000029007	Agtrap	1.98136	6.18903	42.8073	6.04064e-11	3.99188e-09
ENSMUSG00000039364	Sectm1b	9.23199	8.04075	42.6004	6.71451e-11	4.4079e-09
ENSMUSG00000023048	Prr13	1.85212	6.49499	42.5962	6.72894e-11	4.4079e-09
ENSMUSG00000022504	Ciita	5.04037	2.70141	42.5478	6.89764e-11	4.49876e-09
ENSMUSG00000027238	Frmd5	1.86816	6.89624	42.5151	7.01369e-11	4.55465e-09
ENSMUSG00000033597	Caskin1	3.09203	6.13915	42.4077	7.40989e-11	4.79119e-09
ENSMUSG00000066027	Gm10436	-2.45147	4.14372	42.3167	7.76266e-11	4.99776e-09
ENSMUSG00000022040	Ephx2	3.01119	10.9327	42.1636	8.39502e-11	5.38178e-09
ENSMUSG00000039943	Plcb4	2.58509	5.42638	41.9442	9.3914e-11	5.99491e-09
ENSMUSG00000022508	Bcl6	1.90358	5.1407	41.8702	9.75357e-11	6.19972e-09
ENSMUSG00000025017	Pik3ap1	2.60921	4.52825	41.8581	9.81437e-11	6.21204e-09
ENSMUSG00000018927	Ccl6	3.69482	3.43918	41.6963	1.0661e-10	6.71956e-09
ENSMUSG00000060586	H2-Eb1	5.01059	5.11489	41.5369	1.15665e-10	7.25982e-09
ENSMUSG00000035683	Melk	-2.25224	4.25746	41.5201	1.16663e-10	7.29195e-09
ENSMUSG00000038521	C1s1	1.81639	6.76502	41.3578	1.26764e-10	7.89041e-09
ENSMUSG00000019970	Sgk1	2.19493	8.28761	41.3137	1.29657e-10	8.01677e-09
ENSMUSG00000052085	Dock8	1.84654	5.68054	41.3094	1.29942e-10	8.01677e-09
ENSMUSG00000099624	Gm7889	9.30779	0.67577	41.2952	1.3089e-10	8.01677e-09
ENSMUSG00000049807	Arhgap23	1.87481	6.67857	41.2946	1.30932e-10	8.01677e-09
ENSMUSG00000031444	F10	5.76351	1.80584	41.2008	1.37366e-10	8.37651e-09
ENSMUSG00000032018	Sc5d	1.73097	6.40305	40.8859	1.61378e-10	9.77935e-09
ENSMUSG00000042644	Itpr3	1.86106	5.43078	40.8824	1.61675e-10	9.77935e-09
ENSMUSG00000036098	Myrf	2.69809	5.42407	40.8389	1.65307e-10	9.95894e-09
ENSMUSG00000059149	Mfsd4a	2.73304	4.9011	40.826	1.66401e-10	9.9847e-09
ENSMUSG00000025743	Sdc3	2.06429	8.37983	40.7983	1.68777e-10	1.0087e-08
ENSMUSG00000030074	Gxylt2	2.73412	6.35118	40.7593	1.72182e-10	1.02496e-08
ENSMUSG00000090891	D6Ertd527e	-1.95866	5.29145	40.6376	1.83251e-10	1.08654e-08
ENSMUSG00000034127	Tspan8	4.62859	5.58243	40.6009	1.86717e-10	1.09957e-08
ENSMUSG00000042436	Mfap4	-1.86019	6.59067	40.5989	1.86915e-10	1.09957e-08
ENSMUSG00000039840	Epg5	2.01462	5.92624	40.5275	1.93873e-10	1.13605e-08
ENSMUSG00000079293	Clec7a	3.48778	2.81743	40.4167	2.0518e-10	1.19763e-08
ENSMUSG00000116275	Zc3h11a	-4.1187	3.33324	40.3065	2.17085e-10	1.2622e-08
ENSMUSG00000027894	Slc6a17	3.65729	2.67349	40.2299	2.25771e-10	1.30764e-08
ENSMUSG00000055485	Soga1	1.7961	6.17575	40.1019	2.4106e-10	1.39082e-08
ENSMUSG00000041528	Rnf123	1.74023	6.41445	40.0804	2.43716e-10	1.396e-08
ENSMUSG00000102543	Pcdhgc5	3.71294	3.2996	40.0796	2.43819e-10	1.396e-08
ENSMUSG00000039701	Usp53	2.05758	5.67596	40.0256	2.50655e-10	1.42968e-08
ENSMUSG00000020733	Slc9a3r1	1.95907	6.14047	39.9049	2.66639e-10	1.5151e-08
ENSMUSG00000035458	Tnni3	-1.78906	6.11378	39.8935	2.68197e-10	1.5182e-08
ENSMUSG00000014503	Pkd2l2	-2.02163	5.61188	39.8648	2.72161e-10	1.53485e-08
ENSMUSG00000025813	Homer2	3.10352	4.35429	39.7971	2.81768e-10	1.58307e-08
ENSMUSG00000073608	Gal3st2c	6.28671	4.65798	39.7652	2.86403e-10	1.60311e-08
ENSMUSG00000079492	Gm11127	9.632	0.989625	39.7486	2.88841e-10	1.61075e-08
ENSMUSG00000025165	Sectm1a	5.74393	4.97008	39.6605	3.02173e-10	1.67885e-08
ENSMUSG00000009185	Ccl8	5.57362	1.11315	39.5355	3.22158e-10	1.78328e-08
ENSMUSG00000029716	Tfr2	5.24258	1.76173	39.5239	3.24072e-10	1.78728e-08
ENSMUSG00000054087	Fbxw28	-2.26603	4.5795	39.5102	3.26351e-10	1.79326e-08
ENSMUSG00000026177	Slc11a1	3.09612	3.14899	39.334	3.57172e-10	1.95545e-08
ENSMUSG00000021699	Pde4d	3.55573	4.27994	39.2216	3.78339e-10	2.06381e-08
ENSMUSG00000040584	Abcb1a	2.08066	5.45108	39.1873	3.85032e-10	2.0927e-08
ENSMUSG00000022790	Igsf11	1.81184	5.99576	39.0482	4.13462e-10	2.23911e-08
ENSMUSG00000058818	Pirb	3.93153	2.11858	39.0363	4.15991e-10	2.2447e-08
ENSMUSG00000032418	Me1	2.43223	10.4312	38.9857	4.26932e-10	2.29549e-08
ENSMUSG00000017756	Slc12a7	1.7831	6.38853	38.9083	4.4419e-10	2.37975e-08
ENSMUSG00000026395	Ptprc	3.3729	3.6207	38.4872	5.51131e-10	2.94218e-08
ENSMUSG00000004317	Clcn5	2.01206	6.49979	38.4356	5.65908e-10	3.01035e-08
ENSMUSG00000035431	Sstr1	6.99842	3.90873	38.3429	5.93424e-10	3.14557e-08
ENSMUSG00000028243	Ubxn2b	2.09628	6.24201	38.3342	5.96092e-10	3.14859e-08
ENSMUSG00000024512	Dynap	-2.88728	4.14733	38.146	6.5645e-10	3.45523e-08
ENSMUSG00000036944	Tmem71	4.3167	3.00711	38.0318	6.96016e-10	3.63897e-08
ENSMUSG00000038903	Ccdc68	-2.43338	3.7516	38.0312	6.96209e-10	3.63897e-08
ENSMUSG00000044674	Fzd1	2.0103	6.135	38.0095	7.04016e-10	3.667e-08
ENSMUSG00000051669	AU021092	2.24186	5.44424	37.9538	7.24409e-10	3.76016e-08
ENSMUSG00000037762	Slc16a9	3.15688	5.97447	37.9263	7.34684e-10	3.80034e-08
ENSMUSG00000028364	Tnc	2.69191	8.98936	37.8736	7.54785e-10	3.89091e-08
ENSMUSG00000010461	Eya4	-3.54378	2.68618	37.836	7.69497e-10	3.95316e-08
ENSMUSG00000117692	Gm50114	9.19488	0.584163	37.7829	7.90739e-10	4.04842e-08
ENSMUSG00000074207	Adh1	2.71492	7.72014	37.7746	7.94086e-10	4.05173e-08
ENSMUSG00000053877	Srcap	1.90042	6.27536	37.698	8.25897e-10	4.19976e-08
ENSMUSG00000050810	Oog3	-1.95498	4.91025	37.5267	9.0172e-10	4.56983e-08
ENSMUSG00000031425	Plp1	-2.27984	4.35237	37.4636	9.31368e-10	4.70419e-08
ENSMUSG00000016626	Nlrp14	-2.14807	7.34993	37.2898	1.01818e-09	5.12539e-08
ENSMUSG00000029178	Klf3	1.66458	6.29578	37.2435	1.04264e-09	5.23099e-08
ENSMUSG00000038572	Bpifb5	2.49517	4.21944	37.2053	1.06327e-09	5.31669e-08
ENSMUSG00000046027	Stard5	3.42248	6.36487	37.1729	1.08106e-09	5.38772e-08
ENSMUSG00000003123	Lipe	1.9177	5.74969	37.1661	1.08481e-09	5.38848e-08
ENSMUSG00000024190	Dusp1	3.78638	7.52721	37.1006	1.12189e-09	5.5543e-08
ENSMUSG00000109992	Gm45650	-2.67143	3.1828	37.088	1.12915e-09	5.5566e-08
ENSMUSG00000024646	Cyb5a	-1.78503	8.16575	37.087	1.12977e-09	5.5566e-08
ENSMUSG00000059430	Actg2	-1.59029	6.35547	37.0018	1.1802e-09	5.78568e-08
ENSMUSG00000044786	Zfp36	2.77344	6.94582	36.9811	1.19281e-09	5.82843e-08
ENSMUSG00000016194	Hsd11b1	5.46132	2.9472	36.9606	1.2054e-09	5.87086e-08
ENSMUSG00000034157	Cipc	2.21181	5.0447	36.9435	1.216e-09	5.90331e-08
ENSMUSG00000023905	Tnfrsf12a	2.66116	4.65728	36.7626	1.33423e-09	6.45638e-08
ENSMUSG00000024799	Tm7sf2	2.12811	4.7037	36.7205	1.36338e-09	6.57623e-08
ENSMUSG00000037217	Syn1	3.32938	2.67947	36.683	1.38986e-09	6.68244e-08
ENSMUSG00000038527	C1rl	2.37423	4.2284	36.6347	1.42475e-09	6.82831e-08
ENSMUSG00000038925	E330034G19Rik	-1.97845	4.89694	36.4892	1.53511e-09	7.3338e-08
ENSMUSG00000020709	Adap2	3.19302	4.09082	36.3534	1.64595e-09	7.83839e-08
ENSMUSG00000020415	Pttg1	-1.82027	5.06105	36.2156	1.76649e-09	8.38579e-08
ENSMUSG00000045930	Clec14a	1.77809	6.36497	36.1047	1.86994e-09	8.8489e-08
ENSMUSG00000039217	Il18	3.06491	3.61353	36.0945	1.87974e-09	8.86731e-08
ENSMUSG00000038463	Olfml2b	1.66674	6.32433	36.0631	1.91031e-09	8.98323e-08
ENSMUSG00000102959	Gm37015	-4.17357	0.58455	36.0346	1.93849e-09	9.08729e-08
ENSMUSG00000034220	Gpc1	1.83345	7.54576	35.8165	2.16805e-09	1.01317e-07
ENSMUSG00000090925	1810064F22Rik	3.58382	2.68147	35.5929	2.43175e-09	1.13288e-07
ENSMUSG00000049744	Arhgap15	3.14378	2.70291	35.4489	2.61824e-09	1.21598e-07
ENSMUSG00000055430	Nap1l5	-1.95939	8.49965	35.4157	2.66326e-09	1.23307e-07
ENSMUSG00000030862	Cpxm2	3.63098	3.72763	35.3982	2.68729e-09	1.24037e-07
ENSMUSG00000040170	Fmo2	2.65443	3.93932	35.3545	2.74832e-09	1.26465e-07
ENSMUSG00000041202	Pla2g2d	5.39367	0.949694	35.2773	2.85951e-09	1.31179e-07
ENSMUSG00000017446	C1qtnf1	1.76042	6.0814	35.2504	2.89928e-09	1.32598e-07
ENSMUSG00000017716	Birc5	-2.10169	5.82801	35.1918	2.98782e-09	1.36232e-07
ENSMUSG00000029343	Crybb1	4.01381	1.81369	35.1448	3.06071e-09	1.39132e-07
ENSMUSG00000027654	Fam83d	-1.60712	5.61859	35.0999	3.13215e-09	1.4195e-07
ENSMUSG00000045291	E330021D16Rik	-1.98239	5.50415	34.9749	3.33989e-09	1.50908e-07
ENSMUSG00000063415	Cyp26b1	3.85591	3.15917	34.6958	3.85462e-09	1.73643e-07
ENSMUSG00000063632	Sox11	-3.32076	2.24595	34.6538	3.93859e-09	1.76895e-07
ENSMUSG00000037005	Xpnpep2	6.6272	2.50921	34.5469	4.16108e-09	1.86086e-07
ENSMUSG00000101496	Gm8885	-4.88403	0.0801188	34.5436	4.16805e-09	1.86086e-07
ENSMUSG00000066867	Oas1e	-2.01639	5.59711	34.4531	4.36643e-09	1.93847e-07
ENSMUSG00000030199	Etv6	1.80544	7.10163	34.4525	4.36774e-09	1.93847e-07
ENSMUSG00000037887	Dusp8	3.71037	4.23651	34.4096	4.46509e-09	1.97583e-07
ENSMUSG00000001348	Acp5	2.37829	3.95779	34.3974	4.49315e-09	1.98241e-07
ENSMUSG00000107714	Gm34933	-8.12455	-0.909848	34.3779	4.53851e-09	1.99655e-07
ENSMUSG00000038793	Lefty1	5.16887	0.800247	34.3453	4.61523e-09	2.02436e-07
ENSMUSG00000000682	Cd52	3.22534	2.92977	34.1248	5.16894e-09	2.26062e-07
ENSMUSG00000020823	Sec14l1	2.58522	8.22637	34.1017	5.23055e-09	2.28091e-07
ENSMUSG00000054484	Tmem62	2.38984	4.16862	34.0282	5.43195e-09	2.36187e-07
ENSMUSG00000040147	Maob	3.35061	5.7175	33.9984	5.51571e-09	2.39136e-07
ENSMUSG00000024725	Ostf1	1.8368	6.24847	33.9659	5.60855e-09	2.42461e-07
ENSMUSG00000029223	Uchl1	-1.9012	6.60279	33.9552	5.63958e-09	2.43102e-07
ENSMUSG00000034652	Cd300a	3.07574	2.66575	33.7272	6.34072e-09	2.72542e-07
ENSMUSG00000060224	Pyroxd2	2.12006	4.30925	33.6451	6.61416e-09	2.83483e-07
ENSMUSG00000024672	Ms4a7	3.12992	2.77007	33.5663	6.88768e-09	2.93495e-07
ENSMUSG00000018102	Hist1h2bc	2.22207	4.97901	33.566	6.88867e-09	2.93495e-07
ENSMUSG00000105589	Fbxw14	-2.31312	4.24262	33.561	6.90645e-09	2.93495e-07
ENSMUSG00000025738	Fbxl16	3.24197	3.38585	33.4822	7.19195e-09	3.04764e-07
ENSMUSG00000027993	Trim2	1.83902	5.71099	33.3514	7.69208e-09	3.25039e-07
ENSMUSG00000041736	Tspo	2.18269	6.33932	33.2378	8.15485e-09	3.43626e-07
ENSMUSG00000031604	Msmo1	1.61817	7.50481	33.2018	8.3075e-09	3.49078e-07
ENSMUSG00000042417	Ccno	-1.7413	5.54538	33.0921	8.78967e-09	3.68115e-07
ENSMUSG00000057534	Elobl	-2.32293	5.99635	33.0877	8.80963e-09	3.68115e-07
ENSMUSG00000037313	Tacc3	-1.74803	5.57585	33.062	8.92651e-09	3.71963e-07
ENSMUSG00000036390	Gadd45a	2.69247	6.79134	33.0259	9.09414e-09	3.77898e-07
ENSMUSG00000033610	Pank1	2.42378	8.26762	33.0032	9.20054e-09	3.81263e-07
ENSMUSG00000033965	Slc16a2	1.88924	7.82961	32.9271	9.56798e-09	3.95398e-07
ENSMUSG00000023913	Pla2g7	2.75919	3.5251	32.9154	9.62581e-09	3.96694e-07
ENSMUSG00000027306	Nusap1	-1.88988	5.46495	32.868	9.86339e-09	4.05372e-07
ENSMUSG00000025407	Gli1	-1.60065	5.5457	32.622	1.11939e-08	4.57794e-07
ENSMUSG00000037617	Spag1	2.06012	5.71292	32.621	1.12e-08	4.57794e-07
ENSMUSG00000067750	Khdc1a	-2.50397	3.17392	32.5941	1.13559e-08	4.62905e-07
ENSMUSG00000032623	Oas1d	-2.09004	5.21574	32.498	1.19315e-08	4.85054e-07
ENSMUSG00000031996	Aplp2	2.02995	10.1858	32.3704	1.27411e-08	5.16566e-07
ENSMUSG00000027715	Ccna2	-1.81356	6.4143	32.3642	1.2782e-08	5.16827e-07
ENSMUSG00000108913	Gm2448	9.57719	0.953806	32.332	1.29959e-08	5.24062e-07
ENSMUSG00000025647	Shisa5	2.29445	8.21341	32.3143	1.31143e-08	5.27419e-07
ENSMUSG00000051855	Mest	-2.32941	5.67533	32.2867	1.33019e-08	5.33536e-07
ENSMUSG00000024734	Zp1	-1.82387	5.80375	32.2468	1.3578e-08	5.43157e-07
ENSMUSG00000067212	H2-T23	3.04638	6.46115	32.2243	1.37362e-08	5.48022e-07
ENSMUSG00000066687	Zbtb16	3.09012	2.55035	32.1961	1.39371e-08	5.54565e-07
ENSMUSG00000027015	Cybrd1	1.94481	4.68058	32.1373	1.43654e-08	5.70095e-07
ENSMUSG00000060675	Plaat3	1.86058	6.68179	32.0445	1.50679e-08	5.96396e-07
ENSMUSG00000056870	Gulp1	1.95331	4.80979	32.0081	1.53528e-08	6.06072e-07
ENSMUSG00000033207	Mamdc2	2.21134	4.78297	31.8883	1.63298e-08	6.42947e-07
ENSMUSG00000004552	Ctse	3.81669	1.61494	31.8586	1.65816e-08	6.51155e-07
ENSMUSG00000048120	Entpd1	2.66391	6.91996	31.8391	1.67484e-08	6.55987e-07
ENSMUSG00000079419	Ms4a6c	3.06744	2.56561	31.8011	1.70792e-08	6.67199e-07
ENSMUSG00000089739	Gm20431	-12.5058	3.24753	31.796	1.71245e-08	6.67234e-07
ENSMUSG00000105870	7330423F06Rik	8.44174	-0.150417	31.6863	1.81191e-08	7.04158e-07
ENSMUSG00000098912	1500004A13Rik	3.61573	2.32279	31.68	1.81781e-08	7.04624e-07
ENSMUSG00000045730	Adrb2	3.75173	2.68257	31.6702	1.82701e-08	7.06364e-07
ENSMUSG00000021090	Lrrc9	3.06938	2.76539	31.6172	1.87757e-08	7.23245e-07
ENSMUSG00000022533	Atp13a3	2.30599	7.10595	31.6144	1.88031e-08	7.23245e-07
ENSMUSG00000030263	Lrmp	2.73911	3.1872	31.557	1.93667e-08	7.43017e-07
ENSMUSG00000021620	Acot12	4.80718	1.57248	31.5207	1.97323e-08	7.55111e-07
ENSMUSG00000004207	Psap	2.34006	11.0714	31.4988	1.9956e-08	7.61732e-07
ENSMUSG00000062382	Ftl1-ps1	1.56294	5.91868	31.4466	2.05006e-08	7.8053e-07
ENSMUSG00000026536	Ifi211	6.16343	3.22552	31.4346	2.06272e-08	7.83364e-07
ENSMUSG00000030237	Slco1a4	3.76859	1.67768	31.3694	2.13318e-08	8.08075e-07
ENSMUSG00000028238	Atp6v0d2	3.34775	2.25936	31.2031	2.324e-08	8.77667e-07
ENSMUSG00000022464	Slc38a4	-2.25928	3.29752	31.1992	2.32859e-08	8.77667e-07
ENSMUSG00000001228	Uhrf1	-1.7517	6.83623	31.0776	2.47918e-08	9.28859e-07
ENSMUSG00000041134	Cyyr1	2.37782	4.45016	31.0761	2.4811e-08	9.28859e-07
ENSMUSG00000042286	Stab1	1.73951	6.15175	31.0746	2.48299e-08	9.28859e-07
ENSMUSG00000022351	Sqle	1.69316	6.90366	30.9399	2.6614e-08	9.93127e-07
ENSMUSG00000015340	Cybb	2.45538	4.10112	30.9314	2.6731e-08	9.95017e-07
ENSMUSG00000033036	Gm7879	-3.24925	1.15265	30.8971	2.72083e-08	1.01028e-06
ENSMUSG00000073131	Vma21	2.14667	4.75171	30.8718	2.75646e-08	1.02098e-06
ENSMUSG00000093930	Hmgcs1	1.85887	8.52397	30.7427	2.94603e-08	1.08851e-06
ENSMUSG00000018238	Gdf9	-1.89753	7.42118	30.7181	2.98376e-08	1.09974e-06
ENSMUSG00000027469	Tpx2	-1.78001	6.18453	30.6991	3.0131e-08	1.10783e-06
ENSMUSG00000032278	Paqr5	3.41965	1.69852	30.6597	3.07478e-08	1.12775e-06
ENSMUSG00000078684	5830417I10Rik	2.36937	4.21662	30.6465	3.09584e-08	1.1327e-06
ENSMUSG00000092220	Gm20528	4.21565	1.91064	30.6086	3.15692e-08	1.15224e-06
ENSMUSG00000047040	Prr15l	3.60129	1.86707	30.6006	3.16989e-08	1.15416e-06
ENSMUSG00000022439	Parvg	3.60054	2.07022	30.5293	3.28867e-08	1.19451e-06
ENSMUSG00000020085	Aifm2	1.90778	5.5304	30.4988	3.34074e-08	1.21049e-06
ENSMUSG00000024659	Anxa1	1.7648	6.17808	30.4915	3.35328e-08	1.21211e-06
ENSMUSG00000032346	Ooep	-1.97022	5.46257	30.4454	3.43399e-08	1.2383e-06
ENSMUSG00000038147	Cd84	3.08999	2.50578	30.3421	3.62176e-08	1.30239e-06
ENSMUSG00000041112	Elmo1	2.19993	6.64562	30.3382	3.6291e-08	1.30239e-06
ENSMUSG00000035722	Abca7	1.63847	5.26029	30.242	3.81367e-08	1.36537e-06
ENSMUSG00000024900	Cpt1a	1.70842	8.47444	30.1635	3.97108e-08	1.41834e-06
ENSMUSG00000004948	Zp3	-1.90304	6.86401	30.006	4.30708e-08	1.53469e-06
ENSMUSG00000058258	Idi1	2.11518	4.94019	29.983	4.35843e-08	1.54931e-06
ENSMUSG00000032238	Rora	2.24087	5.52264	29.9551	4.42165e-08	1.56806e-06
ENSMUSG00000029135	Fosl2	2.07738	9.45128	29.9158	4.51225e-08	1.59642e-06
ENSMUSG00000041515	Irf8	1.97087	4.42034	29.8968	4.55653e-08	1.6083e-06
ENSMUSG00000046323	Dppa3	-2.14399	4.85384	29.8199	4.74099e-08	1.66947e-06
ENSMUSG00000028995	Fam126a	1.75456	7.79133	29.7906	4.81325e-08	1.69095e-06
ENSMUSG00000096422	Igkv12-44	8.28032	-0.278768	29.677	5.1036e-08	1.78876e-06
ENSMUSG00000001542	Ell2	2.0534	5.70386	29.6591	5.151e-08	1.79732e-06
ENSMUSG00000007837	Prrg2	2.36951	5.02626	29.6587	5.15198e-08	1.79732e-06
ENSMUSG00000060477	Irak2	2.20758	4.23803	29.6495	5.17671e-08	1.80176e-06
ENSMUSG00000048988	Elfn1	2.78414	2.95892	29.6392	5.20417e-08	1.80712e-06
ENSMUSG00000074183	Gsta1	5.88299	1.45049	29.5829	5.3575e-08	1.85607e-06
ENSMUSG00000044811	Cd300c2	3.53533	1.89807	29.4647	5.69451e-08	1.96828e-06
ENSMUSG00000051606	2010001K21Rik	-3.34305	1.73918	29.4103	5.85655e-08	2.01963e-06
ENSMUSG00000073600	Prob1	2.27069	4.67404	29.4055	5.87115e-08	2.02003e-06
ENSMUSG00000040105	Plpp6	1.6714	5.06063	29.3193	6.13804e-08	2.10256e-06
ENSMUSG00000075254	Heg1	2.1648	7.16228	29.319	6.13908e-08	2.10256e-06
ENSMUSG00000041845	Rhod	2.07937	4.80594	29.2353	6.41017e-08	2.19041e-06
ENSMUSG00000028042	Zbtb7b	1.56919	6.14977	29.2201	6.46054e-08	2.2026e-06
ENSMUSG00000001403	Ube2c	-1.88235	6.29069	29.1999	6.52824e-08	2.22064e-06
ENSMUSG00000046997	Spsb4	-1.83834	5.25935	29.1954	6.5436e-08	2.22083e-06
ENSMUSG00000018659	Pnpo	1.7521	5.84127	29.1666	6.64127e-08	2.24889e-06
ENSMUSG00000033308	Dpyd	2.89073	5.763	29.1581	6.67079e-08	2.25379e-06
ENSMUSG00000048865	Arhgap30	2.68744	2.91535	29.0358	7.10531e-08	2.39521e-06
ENSMUSG00000039960	Rhou	1.54686	6.49515	28.9877	7.28388e-08	2.4499e-06
ENSMUSG00000032191	Bcl2l10	-1.75381	5.53502	28.9557	7.40544e-08	2.48521e-06
ENSMUSG00000052131	Akr1b7	-2.96991	1.38983	28.9416	7.45932e-08	2.49771e-06
ENSMUSG00000085079	Khdc1b	-2.27275	5.86434	28.9321	7.49585e-08	2.50435e-06
ENSMUSG00000001168	Oas1h	-2.14611	4.00099	28.8521	7.81231e-08	2.60428e-06
ENSMUSG00000027624	Epb41l1	1.6769	6.64388	28.8359	7.87753e-08	2.6202e-06
ENSMUSG00000027375	Mal	2.7458	2.78073	28.7994	8.02772e-08	2.66424e-06
ENSMUSG00000016942	Tmprss6	3.47661	1.89841	28.7274	8.33171e-08	2.75903e-06
ENSMUSG00000027750	Postn	-2.43412	3.37721	28.6951	8.47177e-08	2.79923e-06
ENSMUSG00000033847	Pla2g4c	-1.96947	5.28953	28.6618	8.61852e-08	2.83882e-06
ENSMUSG00000028967	Errfi1	1.73411	6.33703	28.6594	8.62945e-08	2.83882e-06
ENSMUSG00000060461	Dppa5a	-2.40601	3.78377	28.6515	8.66488e-08	2.84424e-06
ENSMUSG00000031441	Atp11a	1.63045	6.14031	28.6457	8.69056e-08	2.84644e-06
ENSMUSG00000031762	Mt2	1.79631	6.51401	28.5818	8.98219e-08	2.93555e-06
ENSMUSG00000074582	Arfgef2	1.96148	6.95069	28.5756	9.01114e-08	2.93861e-06
ENSMUSG00000033392	Clasp2	2.35067	7.97551	28.5451	9.15432e-08	2.97883e-06
ENSMUSG00000050468	Astl	-1.94873	5.30666	28.5304	9.22386e-08	2.99496e-06
ENSMUSG00000026712	Mrc1	1.91505	4.91772	28.5261	9.2446e-08	2.99521e-06
ENSMUSG00000034209	Rasl10a	-1.72248	5.41931	28.4997	9.37146e-08	3.02785e-06
ENSMUSG00000028370	Pappa	4.11527	3.56573	28.4967	9.38571e-08	3.02785e-06
ENSMUSG00000026944	Abca2	1.54047	6.94111	28.4889	9.42388e-08	3.03359e-06
ENSMUSG00000069607	Cd300ld3	8.13486	-0.405888	28.4847	9.44395e-08	3.03359e-06
ENSMUSG00000037573	Tob1	2.18303	7.045	28.4712	9.51043e-08	3.04842e-06
ENSMUSG00000046337	Fam178b	-2.81946	2.35646	28.4448	9.6409e-08	3.08365e-06
ENSMUSG00000039745	Htatip2	1.70256	4.85107	28.3557	1.00947e-07	3.22193e-06
ENSMUSG00000015090	Ptgds	3.15956	4.47803	28.3516	1.01162e-07	3.22193e-06
ENSMUSG00000022181	C6	6.44036	1.33759	28.3188	1.02893e-07	3.27011e-06
ENSMUSG00000055409	Nell1	-2.22455	3.4706	28.3125	1.03227e-07	3.2738e-06
ENSMUSG00000052160	Pld4	2.37629	3.77084	28.2912	1.04368e-07	3.30301e-06
ENSMUSG00000053398	Phgdh	-1.76386	6.14079	28.2275	1.07863e-07	3.40641e-06
ENSMUSG00000002297	Dbf4	-1.61056	5.10472	28.2051	1.09118e-07	3.43881e-06
ENSMUSG00000070873	Lilra5	4.2716	1.20607	28.1666	1.11311e-07	3.50059e-06
ENSMUSG00000052392	Acot4	4.08825	2.78296	28.1119	1.14498e-07	3.59328e-06
ENSMUSG00000039100	March6	1.64321	7.97913	28.0985	1.15297e-07	3.6108e-06
ENSMUSG00000079499	6530402F18Rik	2.52077	3.16553	28.0377	1.18974e-07	3.71601e-06
ENSMUSG00000031373	Car5b	3.61953	4.23052	28.033	1.19264e-07	3.71601e-06
ENSMUSG00000042279	H1foo	-1.73473	5.63813	28.0308	1.194e-07	3.71601e-06
ENSMUSG00000029925	Tbxas1	3.17091	2.15646	28.0192	1.20119e-07	3.73064e-06
ENSMUSG00000046491	C1qtnf2	-2.08792	3.58362	27.9222	1.2629e-07	3.9142e-06
ENSMUSG00000063142	Kcnma1	2.2244	6.36079	27.8498	1.31107e-07	4.04743e-06
ENSMUSG00000022018	Rgcc	3.38006	8.00634	27.8495	1.31128e-07	4.04743e-06
ENSMUSG00000096188	Cmtm4	1.53959	7.04927	27.7928	1.35029e-07	4.15927e-06
ENSMUSG00000007817	Zmiz1	1.6971	8.34861	27.7782	1.36053e-07	4.18223e-06
ENSMUSG00000094335	Igkv1-117	8.70541	0.144185	27.7521	1.37902e-07	4.2304e-06
ENSMUSG00000030605	Mfge8	1.53974	7.7253	27.7464	1.38303e-07	4.23405e-06
ENSMUSG00000020917	Acly	1.59604	8.76452	27.7137	1.40664e-07	4.29755e-06
ENSMUSG00000018554	Ybx2	-1.90597	4.78409	27.7077	1.41098e-07	4.30204e-06
ENSMUSG00000001467	Cyp51	1.46172	6.94275	27.6354	1.46475e-07	4.45693e-06
ENSMUSG00000041995	Zbed3	-1.56698	8.34219	27.6068	1.48658e-07	4.51419e-06
ENSMUSG00000039741	Bahcc1	1.48717	5.55474	27.5705	1.51474e-07	4.59042e-06
ENSMUSG00000006575	Rundc3a	2.66045	2.90379	27.5432	1.53628e-07	4.64631e-06
ENSMUSG00000000632	Sez6	3.09375	3.55479	27.5224	1.55284e-07	4.68695e-06
ENSMUSG00000055789	E330017A01Rik	-2.23737	4.42279	27.5115	1.56161e-07	4.70397e-06
ENSMUSG00000053965	Pde5a	1.5148	6.44981	27.5024	1.56896e-07	4.71663e-06
ENSMUSG00000033684	Qsox1	1.43664	7.20162	27.4734	1.59266e-07	4.7783e-06
ENSMUSG00000027313	Chac1	3.38595	2.56885	27.4608	1.60315e-07	4.80017e-06
ENSMUSG00000023186	Vwa5a	1.58882	6.63236	27.4196	1.63764e-07	4.89368e-06
ENSMUSG00000054203	Ifi205	6.55246	1.14728	27.3332	1.71247e-07	5.10712e-06
ENSMUSG00000032254	Kif23	-1.74663	5.78969	27.2821	1.75835e-07	5.23354e-06
ENSMUSG00000022637	Cblb	1.43157	5.97105	27.2563	1.78196e-07	5.2933e-06
ENSMUSG00000004707	Ly9	3.18467	2.25159	27.2517	1.78617e-07	5.29532e-06
ENSMUSG00000055172	C1ra	1.47501	6.03428	27.2361	1.80067e-07	5.32777e-06
ENSMUSG00000036502	Tmem255a	2.23956	3.52815	27.2007	1.83388e-07	5.41368e-06
ENSMUSG00000018339	Gpx3	2.99933	9.6208	27.1975	1.83692e-07	5.41368e-06
ENSMUSG00000059743	Fdps	1.472	7.74841	27.1651	1.86802e-07	5.49453e-06
ENSMUSG00000003617	Cp	4.62132	6.73591	27.1556	1.87722e-07	5.51079e-06
ENSMUSG00000034311	Kif4	-1.74675	5.46882	27.0978	1.93417e-07	5.66419e-06
ENSMUSG00000049723	Mmp12	3.06663	2.82036	27.095	1.93702e-07	5.66419e-06
ENSMUSG00000066031	Gm13023	-1.71223	4.66663	27.0551	1.97736e-07	5.7709e-06
ENSMUSG00000075010	AW112010	3.73785	2.83145	26.9988	2.0358e-07	5.92991e-06
ENSMUSG00000030088	Aldh1l1	1.50002	5.48925	26.9838	2.05166e-07	5.96453e-06
ENSMUSG00000029070	Mxra8	1.85802	7.45718	26.9731	2.06309e-07	5.98315e-06
ENSMUSG00000051341	Zfp52	1.87034	5.0031	26.9703	2.06604e-07	5.98315e-06
ENSMUSG00000036908	Unc93b1	1.49078	5.76925	26.8938	2.14942e-07	6.21262e-06
ENSMUSG00000112808	Gm4739	-3.8136	0.35066	26.8686	2.17768e-07	6.27159e-06
ENSMUSG00000026535	Ifi202b	3.7481	4.32894	26.8682	2.17819e-07	6.27159e-06
ENSMUSG00000026676	Ccdc3	-1.42479	6.86802	26.8577	2.19006e-07	6.29369e-06
ENSMUSG00000034486	Gbx2	-2.33828	3.21314	26.8006	2.25566e-07	6.46983e-06
ENSMUSG00000047799	Oog4	-2.04276	3.73727	26.7413	2.32594e-07	6.65866e-06
ENSMUSG00000018362	Kpna2	-1.36786	6.48687	26.7041	2.37112e-07	6.77025e-06
ENSMUSG00000022946	Dop1b	2.16564	6.41646	26.7018	2.37394e-07	6.77025e-06
ENSMUSG00000040111	Gramd1b	1.42324	6.98867	26.6763	2.40555e-07	6.84736e-06
ENSMUSG00000018008	Cyth4	2.06241	3.74862	26.6274	2.46717e-07	7.00946e-06
ENSMUSG00000021890	Eaf1	1.54677	6.12183	26.586	2.52066e-07	7.14792e-06
ENSMUSG00000027332	Ivd	1.35534	6.53536	26.5653	2.54777e-07	7.21114e-06
ENSMUSG00000038615	Nfe2l1	1.70177	7.42366	26.5448	2.57496e-07	7.27438e-06
ENSMUSG00000032515	Csrnp1	2.39932	4.73002	26.5095	2.62245e-07	7.39461e-06
ENSMUSG00000048330	Ric3	3.47081	3.48102	26.4248	2.74004e-07	7.71169e-06
ENSMUSG00000041722	Khdc1c	-2.19213	3.30748	26.3439	2.85716e-07	8.02625e-06
ENSMUSG00000022463	Srebf2	1.41995	7.84158	26.3263	2.8834e-07	8.08485e-06
ENSMUSG00000029998	Pcyox1	1.64023	8.90462	26.2748	2.9613e-07	8.28778e-06
ENSMUSG00000031217	Efnb1	1.45111	7.42858	26.2267	3.03593e-07	8.47767e-06
ENSMUSG00000022146	Osmr	2.16621	4.64069	26.2238	3.04046e-07	8.47767e-06
ENSMUSG00000024039	Cbs	-1.75038	5.30024	26.1611	3.1408e-07	8.74122e-06
ENSMUSG00000049690	Nckap5	1.81568	4.70396	26.1201	3.2083e-07	8.91253e-06
ENSMUSG00000063935	Zar1	-1.89254	6.10816	26.1113	3.22292e-07	8.93661e-06
ENSMUSG00000020790	Ankfy1	1.88259	6.34328	26.1076	3.22902e-07	8.93701e-06
ENSMUSG00000036712	Cyld	1.79322	5.15594	26.0843	3.26838e-07	9.02929e-06
ENSMUSG00000024899	Papss2	1.44876	6.52154	26.0773	3.28018e-07	9.04521e-06
ENSMUSG00000021866	Anxa11	1.69951	4.74817	26.0691	3.2941e-07	9.06692e-06
ENSMUSG00000024887	Asah2	1.57455	5.31502	26.0268	3.36707e-07	9.2508e-06
ENSMUSG00000096459	Ighv9-3	7.89299	-0.628127	25.9988	3.41637e-07	9.3633e-06
ENSMUSG00000058446	Znrf2	1.51663	7.04083	25.9964	3.4205e-07	9.3633e-06
ENSMUSG00000028693	Nasp	-1.32725	6.58131	25.9822	3.44572e-07	9.40475e-06
ENSMUSG00000040761	Spen	1.39156	6.62377	25.9809	3.44818e-07	9.40475e-06
ENSMUSG00000025037	Maoa	1.87068	6.91691	25.9641	3.4783e-07	9.46968e-06
ENSMUSG00000056313	Tcim	1.49155	5.39621	25.9544	3.49573e-07	9.49989e-06
ENSMUSG00000031099	Smarca1	1.49826	6.93638	25.895	3.60504e-07	9.77925e-06
ENSMUSG00000079343	C1s2	2.47591	3.09117	25.8871	3.6198e-07	9.80155e-06
ENSMUSG00000028337	Coro2a	2.36309	3.8697	25.8248	3.73863e-07	1.01051e-05
ENSMUSG00000029055	Plch2	4.21948	5.17613	25.801	3.78499e-07	1.0212e-05
ENSMUSG00000026683	Nuf2	-1.90704	4.75833	25.7736	3.83902e-07	1.03223e-05
ENSMUSG00000022372	Sla	3.80009	1.96049	25.7733	3.83966e-07	1.03223e-05
ENSMUSG00000062444	Ap3b2	-2.94642	1.98609	25.7482	3.88992e-07	1.04388e-05
ENSMUSG00000030269	Mtmr14	-1.377	6.51351	25.7446	3.89722e-07	1.04397e-05
ENSMUSG00000006445	Epha2	2.16257	3.69416	25.7141	3.95921e-07	1.05868e-05
ENSMUSG00000022488	Nckap1l	2.14815	3.86885	25.7102	3.96725e-07	1.05895e-05
ENSMUSG00000029151	Slc30a3	-2.08511	4.02388	25.6526	4.08752e-07	1.08911e-05
ENSMUSG00000031004	Mki67	-1.84615	8.03824	25.6443	4.10501e-07	1.09013e-05
ENSMUSG00000024300	Myo1f	2.47129	3.12763	25.6439	4.10588e-07	1.09013e-05
ENSMUSG00000022070	Bora	-1.70011	4.41133	25.6004	4.19948e-07	1.11301e-05
ENSMUSG00000048782	Insc	3.02493	3.39276	25.5902	4.22185e-07	1.1155e-05
ENSMUSG00000115553	Gm49124	-7.66713	-1.37709	25.5893	4.22374e-07	1.1155e-05
ENSMUSG00000036503	Rnf13	1.90653	5.60656	25.5734	4.25873e-07	1.12276e-05
ENSMUSG00000026358	Rgs1	3.41749	2.6178	25.558	4.29279e-07	1.12889e-05
ENSMUSG00000041550	Serpina5	1.98333	6.17265	25.5561	4.29704e-07	1.12889e-05
ENSMUSG00000025213	Kazald1	-1.83635	6.43383	25.5196	4.3791e-07	1.14784e-05
ENSMUSG00000027203	Dut	-1.44723	5.99623	25.5173	4.38444e-07	1.14784e-05
ENSMUSG00000055730	Ces2a	12.1769	3.51372	25.4926	4.44079e-07	1.16056e-05
ENSMUSG00000042834	Nrep	-1.40203	6.85448	25.4845	4.45949e-07	1.16342e-05
ENSMUSG00000034926	Dhcr24	1.43199	7.23968	25.4805	4.46867e-07	1.16379e-05
ENSMUSG00000090254	Gm1965	-1.79896	4.4963	25.4722	4.48801e-07	1.1668e-05
ENSMUSG00000030759	Far1	1.75736	6.16332	25.4632	4.50894e-07	1.17022e-05
ENSMUSG00000037649	H2-DMa	2.68002	3.19949	25.4252	4.59874e-07	1.19146e-05
ENSMUSG00000032056	Btg4	-1.83749	4.53362	25.3832	4.69986e-07	1.21556e-05
ENSMUSG00000074062	Fbxw16	-2.09081	3.52846	25.3691	4.73442e-07	1.2205e-05
ENSMUSG00000044681	Cnpy1	-2.94588	1.28191	25.3664	4.74103e-07	1.2205e-05
ENSMUSG00000068302	Noto	-2.3139	2.99544	25.3655	4.74336e-07	1.2205e-05
ENSMUSG00000025178	Pi4k2a	1.64137	5.29295	25.3321	4.82609e-07	1.23966e-05
ENSMUSG00000054446	Cpa1	-2.08309	4.06665	25.3028	4.8999e-07	1.25647e-05
ENSMUSG00000053279	Aldh1a1	1.61042	9.43327	25.2895	4.93393e-07	1.26303e-05
ENSMUSG00000028525	Pde4b	2.42081	3.90861	25.2832	4.94998e-07	1.26498e-05
ENSMUSG00000020593	Lpin1	2.21651	5.34873	25.2304	5.08738e-07	1.29789e-05
ENSMUSG00000108635	Gm44633	-4.22733	-0.0424009	25.221	5.11238e-07	1.30205e-05
ENSMUSG00000024742	Fen1	-2.19021	4.66044	25.1988	5.17154e-07	1.31314e-05
ENSMUSG00000028859	Csf3r	2.99292	1.7847	25.1981	5.17344e-07	1.31314e-05
ENSMUSG00000002985	Apoe	2.2331	9.23722	25.184	5.21129e-07	1.32052e-05
ENSMUSG00000074061	Fbxw19	-2.00674	3.74689	25.1644	5.26449e-07	1.33175e-05
ENSMUSG00000039262	Prrc2b	1.41594	7.86673	25.1457	5.31583e-07	1.34202e-05
ENSMUSG00000026675	Hsd17b7	3.84207	8.28073	25.1431	5.32299e-07	1.34202e-05
ENSMUSG00000066406	Akap13	1.70673	7.58594	25.1215	5.383e-07	1.35487e-05
ENSMUSG00000006398	Cdc20	-1.75864	6.12884	25.0204	5.67277e-07	1.42541e-05
ENSMUSG00000092276	1700116B05Rik	-7.43855	-1.48004	25.0062	5.71461e-07	1.43353e-05
ENSMUSG00000056427	Slit3	1.36286	6.00029	24.9604	5.85188e-07	1.46497e-05
ENSMUSG00000063681	Crb1	-2.21157	3.25771	24.9579	5.85947e-07	1.46497e-05
ENSMUSG00000040997	Abhd4	1.71726	8.30827	24.9462	5.89526e-07	1.47146e-05
ENSMUSG00000035284	Vps13c	1.60277	5.75204	24.9143	5.99351e-07	1.4935e-05
ENSMUSG00000055805	Fmnl1	2.39857	3.17759	24.8584	6.1699e-07	1.5349e-05
ENSMUSG00000094420	Igkv10-96	8.33835	-0.20106	24.8442	6.21553e-07	1.54209e-05
ENSMUSG00000058488	Kl	3.22417	2.6381	24.843	6.21935e-07	1.54209e-05
ENSMUSG00000076523	Igkv15-103	8.61796	0.0612103	24.8355	6.24356e-07	1.54554e-05
ENSMUSG00000015501	Hivep2	2.10367	5.17891	24.801	6.3565e-07	1.5709e-05
ENSMUSG00000024107	Lhcgr	2.78972	7.57057	24.7873	6.40188e-07	1.57952e-05
ENSMUSG00000036894	Rap2b	-1.35033	6.70586	24.7598	6.49375e-07	1.59955e-05
ENSMUSG00000002020	Ltbp2	1.78902	5.08224	24.7495	6.52874e-07	1.60553e-05
ENSMUSG00000028480	Glipr2	-1.54782	4.7417	24.7286	6.59969e-07	1.62033e-05
ENSMUSG00000038943	Prc1	-1.75713	5.86912	24.7053	6.68014e-07	1.6374e-05
ENSMUSG00000027660	Skil	1.92202	5.00092	24.6343	6.93075e-07	1.69605e-05
ENSMUSG00000086863	Gm15543	2.74931	3.84789	24.6277	6.95438e-07	1.69907e-05
ENSMUSG00000079112	Fam90a1a	-2.89328	1.51214	24.6117	7.01245e-07	1.71047e-05
ENSMUSG00000038437	Mllt6	1.36309	6.4784	24.5949	7.07381e-07	1.72263e-05
ENSMUSG00000026094	Stk17b	1.69875	4.97223	24.5889	7.09586e-07	1.7252e-05
ENSMUSG00000051920	Rspo2	-1.84252	4.07844	24.5812	7.12418e-07	1.72928e-05
ENSMUSG00000059218	Gm13084	-1.94751	4.51115	24.5406	7.27614e-07	1.76085e-05
ENSMUSG00000032999	Nlrp4f	-1.85653	5.2886	24.5402	7.27769e-07	1.76085e-05
ENSMUSG00000015721	Nlrp5	-1.46668	6.20469	24.5369	7.29002e-07	1.76099e-05
ENSMUSG00000018774	Cd68	1.78241	4.28778	24.5326	7.30648e-07	1.7611e-05
ENSMUSG00000041828	Abca8a	1.7535	5.07826	24.5306	7.31396e-07	1.7611e-05
ENSMUSG00000037847	Nmrk1	2.2414	3.70788	24.4834	7.49511e-07	1.80183e-05
ENSMUSG00000034390	Cmip	1.35017	6.48475	24.4634	7.57356e-07	1.81778e-05
ENSMUSG00000047237	Fbxw21	-1.88659	4.08699	24.4466	7.63995e-07	1.83078e-05
ENSMUSG00000009681	Bcr	1.47267	6.93439	24.4244	7.72843e-07	1.84903e-05
ENSMUSG00000028865	Cd164l2	-1.95477	3.86342	24.4102	7.7855e-07	1.85972e-05
ENSMUSG00000026656	Fcgr2b	2.9448	4.22285	24.3948	7.848e-07	1.87167e-05
ENSMUSG00000048163	Selplg	2.41634	2.91678	24.3762	7.92398e-07	1.88679e-05
ENSMUSG00000029119	Man2b2	1.34255	6.61316	24.3722	7.94082e-07	1.8878e-05
ENSMUSG00000017002	Slpi	4.93098	1.15758	24.3217	8.15177e-07	1.93317e-05
ENSMUSG00000028678	Kif2c	-1.77689	5.28694	24.3203	8.15744e-07	1.93317e-05
ENSMUSG00000099561	Gm28410	-2.75113	1.43056	24.2862	8.30338e-07	1.96465e-05
ENSMUSG00000067786	Nnat	-1.32136	5.4384	24.2704	8.37143e-07	1.97764e-05
ENSMUSG00000033386	Frrs1	1.86284	4.86674	24.1994	8.68574e-07	2.04866e-05
ENSMUSG00000096276	Gm2042	-2.21206	2.81377	24.1787	8.77979e-07	2.06759e-05
ENSMUSG00000072825	Cep170b	2.37105	7.05217	24.1622	8.8555e-07	2.08215e-05
ENSMUSG00000051517	Arhgef39	-2.03669	3.67309	24.1349	8.98175e-07	2.10853e-05
ENSMUSG00000002033	Cd3g	4.64776	0.403088	24.1183	9.05949e-07	2.12346e-05
ENSMUSG00000069763	Tmem100	-1.95419	3.58189	24.0829	9.22762e-07	2.15949e-05
ENSMUSG00000040964	Arhgef10l	1.50438	5.66717	24.0787	9.24785e-07	2.16086e-05
ENSMUSG00000114891	Gm47272	-4.8758	-0.496816	24.0745	9.26807e-07	2.16221e-05
ENSMUSG00000031737	Irx5	1.66486	4.8113	23.9231	1.00259e-06	2.33539e-05
ENSMUSG00000023019	Gpd1	3.35337	3.9653	23.8798	1.0254e-06	2.38481e-05
ENSMUSG00000054027	Nt5dc3	2.34058	5.2682	23.8746	1.02822e-06	2.38766e-05
ENSMUSG00000051146	Camk2n2	2.46381	4.1459	23.8185	1.05857e-06	2.45435e-05
ENSMUSG00000076549	Igkv4-68	7.86982	-0.633087	23.8056	1.0657e-06	2.46693e-05
ENSMUSG00000018861	Fdxr	1.53956	8.48444	23.8028	1.06729e-06	2.46693e-05
ENSMUSG00000026222	Sp100	2.20781	4.14322	23.7876	1.07571e-06	2.48256e-05
ENSMUSG00000053175	Bcl3	3.54159	4.92992	23.7583	1.09224e-06	2.51686e-05
ENSMUSG00000056758	Hmga2	-2.37062	3.14307	23.7388	1.10335e-06	2.53854e-05
ENSMUSG00000107383	Gm4366	-1.35326	6.39403	23.7344	1.10589e-06	2.54049e-05
ENSMUSG00000105153	Gm3143	-2.54096	1.81293	23.692	1.13051e-06	2.5931e-05
ENSMUSG00000076490	Trbc1	5.59003	0.0536818	23.6822	1.13631e-06	2.6024e-05
ENSMUSG00000030579	Tyrobp	1.96165	4.09834	23.6292	1.16803e-06	2.665e-05
ENSMUSG00000043832	Clec4a3	3.07924	1.48041	23.6278	1.16886e-06	2.665e-05
ENSMUSG00000089821	Efhd1os	5.1791	-0.322958	23.6276	1.16897e-06	2.665e-05
ENSMUSG00000026604	Ptpn14	1.3346	6.35674	23.6146	1.17691e-06	2.67903e-05
ENSMUSG00000019124	Scrn1	2.61881	3.7046	23.5817	1.19723e-06	2.71704e-05
ENSMUSG00000040747	Cd53	2.49062	2.93508	23.5474	1.21872e-06	2.75896e-05
ENSMUSG00000096225	Lhx8	-2.20055	3.10751	23.5458	1.21977e-06	2.75896e-05
ENSMUSG00000046311	Zfp62	2.8854	4.19673	23.5435	1.22122e-06	2.75896e-05
ENSMUSG00000030830	Itgal	3.09273	2.21328	23.4894	1.25606e-06	2.83341e-05
ENSMUSG00000027559	Car3	3.5635	1.35188	23.4834	1.25995e-06	2.83791e-05
ENSMUSG00000032193	Ldlr	2.21859	7.55737	23.4796	1.26242e-06	2.83922e-05
ENSMUSG00000021175	Cdca7l	-1.55479	4.75931	23.4637	1.27291e-06	2.85853e-05
ENSMUSG00000076563	Igkv5-48	7.67064	-0.822883	23.3914	1.32171e-06	2.96366e-05
ENSMUSG00000026241	Nppc	-1.91866	4.26186	23.3765	1.33196e-06	2.98221e-05
ENSMUSG00000030096	Slc6a6	1.99917	8.75512	23.3526	1.34858e-06	3.0149e-05
ENSMUSG00000022555	Dgat1	1.60583	4.84492	23.3146	1.37553e-06	3.07058e-05
ENSMUSG00000041718	Alg13	-1.42459	5.37956	23.3087	1.37976e-06	3.07544e-05
ENSMUSG00000064373	Selenop	1.47814	8.76646	23.2771	1.40259e-06	3.11762e-05
ENSMUSG00000033502	Cdc14a	2.16397	5.63002	23.2768	1.40284e-06	3.11762e-05
ENSMUSG00000033624	Pdpr	1.58282	5.18331	23.2399	1.42998e-06	3.17325e-05
ENSMUSG00000020473	Aebp1	1.98788	9.26067	23.237	1.43215e-06	3.17336e-05
ENSMUSG00000098265	Gm27517	-6.10845	0.886077	23.223	1.44261e-06	3.19183e-05
ENSMUSG00000030494	Rhpn2	-1.5881	5.30269	23.1997	1.46022e-06	3.22603e-05
ENSMUSG00000001517	Foxm1	-1.47318	5.28638	23.1452	1.50215e-06	3.31379e-05
ENSMUSG00000038178	Slc43a2	2.62851	5.52073	23.1279	1.51579e-06	3.33897e-05
ENSMUSG00000073018	Gm1070	-1.91038	4.44852	23.1172	1.52423e-06	3.35263e-05
ENSMUSG00000033880	Lgals3bp	1.96459	6.34168	23.0984	1.53918e-06	3.37694e-05
ENSMUSG00000040601	Nlrp4a	-1.88192	4.43721	23.0977	1.53978e-06	3.37694e-05
ENSMUSG00000064220	Hist2h2aa1	4.77666	3.14853	23.0945	1.54232e-06	3.37757e-05
ENSMUSG00000029736	Nobox	-1.85619	4.77782	23.0913	1.54485e-06	3.37818e-05
ENSMUSG00000040935	Padi6	-1.82108	7.84373	23.0847	1.55023e-06	3.38501e-05
ENSMUSG00000079553	Kifc1	-1.75895	4.72307	23.0734	1.55929e-06	3.39985e-05
ENSMUSG00000037544	Dlgap5	-1.62906	4.83774	23.0705	1.56172e-06	3.40019e-05
ENSMUSG00000041359	Tcl1	-1.73892	4.42495	23.0489	1.57932e-06	3.42857e-05
ENSMUSG00000035199	Arl6ip5	1.53921	6.83566	23.0489	1.57932e-06	3.42857e-05
ENSMUSG00000025081	Tdrd1	-1.84427	4.49008	22.965	1.64976e-06	3.57632e-05
ENSMUSG00000021939	Ctsb	1.6061	9.71651	22.9574	1.65635e-06	3.58244e-05
ENSMUSG00000028599	Tnfrsf1b	1.35969	5.5315	22.9549	1.65843e-06	3.58244e-05
ENSMUSG00000016534	Lamp2	1.55917	8.5277	22.9534	1.65975e-06	3.58244e-05
ENSMUSG00000028591	Pramef12	-1.84875	4.51077	22.9373	1.67374e-06	3.60745e-05
ENSMUSG00000034758	Tle6	-1.49095	6.46159	22.9296	1.68041e-06	3.6157e-05
ENSMUSG00000002108	Nr1h3	2.59291	3.72061	22.9274	1.68239e-06	3.6157e-05
ENSMUSG00000034161	Scx	2.1478	4.46335	22.921	1.68794e-06	3.62242e-05
ENSMUSG00000034906	Ncaph	-1.47624	5.2719	22.9171	1.69141e-06	3.62468e-05
ENSMUSG00000032218	Ccnb2	-1.74184	5.72649	22.9096	1.69801e-06	3.63366e-05
ENSMUSG00000042677	Zc3h12a	2.44816	2.87664	22.8733	1.73035e-06	3.69757e-05
ENSMUSG00000005413	Hmox1	1.72509	6.5125	22.8581	1.74408e-06	3.72162e-05
ENSMUSG00000036002	Fam214b	1.57199	5.4588	22.8541	1.74773e-06	3.72399e-05
ENSMUSG00000030911	Zp2	-1.90859	7.1157	22.8515	1.75016e-06	3.72399e-05
ENSMUSG00000018900	Slc22a5	1.29721	5.8909	22.8381	1.76239e-06	3.74471e-05
ENSMUSG00000042507	Elmsan1	1.42461	5.55763	22.8254	1.77409e-06	3.76423e-05
ENSMUSG00000029059	Prxl2b	1.75772	4.97177	22.8204	1.77868e-06	3.76864e-05
ENSMUSG00000023868	Pde10a	2.07509	3.62054	22.7706	1.82534e-06	3.86204e-05
ENSMUSG00000056529	Ptafr	2.92312	2.04861	22.7581	1.83728e-06	3.88184e-05
ENSMUSG00000025006	Sorbs1	2.85419	5.97213	22.7286	1.86575e-06	3.93644e-05
ENSMUSG00000023349	Clec4n	2.90921	1.49245	22.7258	1.86845e-06	3.93661e-05
ENSMUSG00000040522	Tlr8	3.11156	1.68468	22.7095	1.88433e-06	3.96449e-05
ENSMUSG00000074059	Fbxw18	-1.83493	4.6653	22.6933	1.90028e-06	3.99244e-05
ENSMUSG00000022829	Stxbp5l	3.44768	2.57236	22.6729	1.92059e-06	4.02948e-05
ENSMUSG00000034116	Vav1	2.75276	2.09507	22.6628	1.93068e-06	4.04499e-05
ENSMUSG00000005410	Mcm5	-1.41566	6.46685	22.6463	1.94735e-06	4.07423e-05
ENSMUSG00000001334	Fndc5	-1.49641	5.74492	22.6332	1.9607e-06	4.09336e-05
ENSMUSG00000092310	Gm20509	-4.2899	-0.604702	22.6319	1.96195e-06	4.09336e-05
ENSMUSG00000031605	Klhl2	1.46058	5.89449	22.6121	1.98234e-06	4.13015e-05
ENSMUSG00000091649	Phf11b	3.85074	0.285735	22.6053	1.98936e-06	4.13903e-05
ENSMUSG00000097113	Gm19705	3.06172	2.14851	22.5825	2.01307e-06	4.18256e-05
ENSMUSG00000021067	Sav1	1.5568	6.8017	22.5693	2.02693e-06	4.20554e-05
ENSMUSG00000050966	Lin28a	-2.4487	2.04235	22.5656	2.03087e-06	4.20788e-05
ENSMUSG00000074622	Mafb	1.29979	5.47147	22.5585	2.03846e-06	4.21778e-05
ENSMUSG00000102828	Gm38182	6.251	2.68757	22.5277	2.07137e-06	4.27997e-05
ENSMUSG00000021886	Gpr65	3.02464	2.00776	22.5195	2.08021e-06	4.29147e-05
ENSMUSG00000006538	Ihh	-1.38381	6.41867	22.5172	2.08266e-06	4.29147e-05
ENSMUSG00000019122	Ccl9	2.65448	2.4008	22.507	2.09375e-06	4.30841e-05
ENSMUSG00000039236	Isg20	2.45611	3.0255	22.4977	2.10394e-06	4.32345e-05
ENSMUSG00000106200	Gm44341	2.56149	2.4763	22.4875	2.11515e-06	4.34055e-05
ENSMUSG00000113600	Gm7868	-4.35127	0.10101	22.48	2.1234e-06	4.35151e-05
ENSMUSG00000029063	Nadk	1.54065	7.39224	22.4766	2.12721e-06	4.35338e-05
ENSMUSG00000029919	Hpgds	2.91065	1.59068	22.4575	2.14843e-06	4.3889e-05
ENSMUSG00000054717	Hmgb2	-1.31506	7.04517	22.4557	2.15042e-06	4.3889e-05
ENSMUSG00000031255	Sytl4	-1.30371	7.11044	22.3997	2.2141e-06	4.51273e-05
ENSMUSG00000060572	Mfap2	-1.24313	6.82831	22.3888	2.2267e-06	4.53226e-05
ENSMUSG00000032420	Nt5e	4.10564	2.26264	22.3852	2.23084e-06	4.53452e-05
ENSMUSG00000041596	Nlrp5-ps	-3.15253	0.369863	22.3651	2.25437e-06	4.57063e-05
ENSMUSG00000046550	Spin2c	-1.71564	5.33503	22.3648	2.25469e-06	4.57063e-05
ENSMUSG00000048776	Pthlh	4.12953	1.63659	22.3558	2.26523e-06	4.58579e-05
ENSMUSG00000022148	Fyb	2.45646	3.06653	22.3507	2.27135e-06	4.58813e-05
ENSMUSG00000033952	Aspm	-1.81024	5.97178	22.3497	2.2725e-06	4.58813e-05
ENSMUSG00000024269	Tpgs2	-1.23415	5.70641	22.34	2.28394e-06	4.60503e-05
ENSMUSG00000051255	Gm6563	3.12659	2.55691	22.3364	2.28828e-06	4.60759e-05
ENSMUSG00000022034	Esco2	-1.78815	4.26225	22.3267	2.29984e-06	4.62466e-05
ENSMUSG00000020059	Sycp3	-2.64801	1.75337	22.3237	2.30345e-06	4.62571e-05
ENSMUSG00000020330	Hmmr	-1.72115	4.74629	22.3083	2.32195e-06	4.65663e-05
ENSMUSG00000104452	Ighv8-8	7.63801	-0.853091	22.2738	2.36415e-06	4.73468e-05
ENSMUSG00000028873	Cdca8	-1.67474	5.47874	22.2713	2.36718e-06	4.73468e-05
ENSMUSG00000054134	Umodl1	-1.88355	3.46047	22.2318	2.41642e-06	4.82674e-05
ENSMUSG00000039062	Anpep	1.87573	5.60658	22.1991	2.45789e-06	4.90304e-05
ENSMUSG00000062151	Unc13c	-2.3305	2.97212	22.18	2.48247e-06	4.94467e-05
ENSMUSG00000027506	Tpd52	-1.25609	5.80863	22.1778	2.48536e-06	4.94467e-05
ENSMUSG00000037306	Man1c1	1.33912	5.72066	22.174	2.49017e-06	4.94769e-05
ENSMUSG00000044197	Gpr146	2.0413	4.54583	22.1581	2.51092e-06	4.98232e-05
ENSMUSG00000117054	Gm49869	-4.74045	-0.617798	22.1429	2.53094e-06	5.01541e-05
ENSMUSG00000030084	Plxna1	1.34875	8.27873	22.1072	2.57847e-06	5.10285e-05
ENSMUSG00000113303	4930423D22Rik	3.76414	0.934884	22.1037	2.58316e-06	5.1054e-05
ENSMUSG00000004040	Stat3	1.36107	7.4037	22.0865	2.60631e-06	5.14437e-05
ENSMUSG00000070529	Wfdc10	-2.02708	3.75839	22.069	2.63018e-06	5.18467e-05
ENSMUSG00000060044	Tmem26	3.19275	2.87238	22.0546	2.65002e-06	5.21692e-05
ENSMUSG00000049932	H2afx	-1.37768	6.77006	22.0137	2.70715e-06	5.3224e-05
ENSMUSG00000024782	Ak3	1.82121	8.08055	22.0026	2.72277e-06	5.3461e-05
ENSMUSG00000052854	Nrk	-1.90657	3.59784	21.9868	2.74536e-06	5.38342e-05
ENSMUSG00000008035	Mid1ip1	-1.6814	7.49452	21.9836	2.74984e-06	5.38515e-05
ENSMUSG00000022033	Pbk	-1.72097	4.92013	21.9772	2.75913e-06	5.39284e-05
ENSMUSG00000095351	Igkv3-2	5.68876	-0.49788	21.9759	2.76095e-06	5.39284e-05
ENSMUSG00000042082	Arsb	1.27574	7.33885	21.971	2.76797e-06	5.39952e-05
ENSMUSG00000029771	Irf5	2.25526	2.89647	21.9319	2.82498e-06	5.50058e-05
ENSMUSG00000029406	Pitpnm2	1.30139	6.79205	21.9305	2.82711e-06	5.50058e-05
ENSMUSG00000027796	Smad9	1.8542	3.88212	21.8797	2.90295e-06	5.64082e-05
ENSMUSG00000035164	Zc3h12c	2.10749	5.10553	21.8535	2.94283e-06	5.71091e-05
ENSMUSG00000040552	C3ar1	2.29126	2.83312	21.8289	2.9807e-06	5.77693e-05
ENSMUSG00000033581	Igf2bp2	-1.71552	4.49126	21.8156	3.00156e-06	5.80986e-05
ENSMUSG00000038871	Bpgm	-1.19098	6.34337	21.8055	3.0174e-06	5.82589e-05
ENSMUSG00000062275	Fbxw24	-1.64681	5.29819	21.8053	3.01761e-06	5.82589e-05
ENSMUSG00000031165	Was	2.84378	1.91842	21.7727	3.06941e-06	5.91255e-05
ENSMUSG00000026414	Tnnt2	-2.02697	2.90274	21.7721	3.07038e-06	5.91255e-05
ENSMUSG00000045211	Nudt18	1.82416	4.50043	21.7606	3.08871e-06	5.93381e-05
ENSMUSG00000022175	Lrp10	1.40543	7.26539	21.7603	3.08933e-06	5.93381e-05
ENSMUSG00000023015	Racgap1	-1.54623	6.11669	21.7421	3.1187e-06	5.98256e-05
ENSMUSG00000050912	Tmem123	1.51324	8.00142	21.7385	3.12462e-06	5.98626e-05
ENSMUSG00000030707	Coro1a	2.20438	3.65677	21.7289	3.14031e-06	6.00865e-05
ENSMUSG00000041423	Paqr6	-2.18712	3.0964	21.7201	3.15462e-06	6.02834e-05
ENSMUSG00000037260	Hgsnat	1.75039	6.66142	21.7073	3.17576e-06	6.06102e-05
ENSMUSG00000031780	Ccl17	-7.16225	-1.75756	21.6805	3.22051e-06	6.13862e-05
ENSMUSG00000024863	Mbl2	-2.50409	1.75135	21.6753	3.22927e-06	6.1475e-05
ENSMUSG00000108533	Gm44792	-2.707	1.21142	21.6406	3.28814e-06	6.25164e-05
ENSMUSG00000029381	Shroom3	1.27409	6.55195	21.6364	3.29545e-06	6.2576e-05
ENSMUSG00000113642	Gm49329	-3.47349	-0.0282545	21.5704	3.41068e-06	6.46821e-05
ENSMUSG00000040848	Sft2d2	1.57893	7.004	21.5652	3.42005e-06	6.4778e-05
ENSMUSG00000020919	Stat5b	1.33672	7.31397	21.5218	3.49823e-06	6.61752e-05
ENSMUSG00000026020	Nop58	-1.15534	6.64381	21.5088	3.52212e-06	6.65432e-05
ENSMUSG00000034563	Ccpg1	1.44964	5.41071	21.4951	3.54725e-06	6.69337e-05
ENSMUSG00000027379	Bub1	-1.60512	5.05218	21.4773	3.58048e-06	6.74759e-05
ENSMUSG00000041377	Ninj2	-2.30829	2.32615	21.4692	3.59556e-06	6.76751e-05
ENSMUSG00000024965	Fermt3	2.20067	2.89709	21.459	3.61475e-06	6.79509e-05
ENSMUSG00000004266	Ptpn6	2.17933	3.14977	21.4412	3.6484e-06	6.84977e-05
ENSMUSG00000034641	Cd300ld	3.24045	1.28473	21.432	3.66594e-06	6.8741e-05
ENSMUSG00000024053	Emilin2	-1.45392	6.09636	21.427	3.67551e-06	6.88343e-05
ENSMUSG00000041734	Kirrel	1.31046	6.28017	21.424	3.68141e-06	6.8859e-05
ENSMUSG00000058715	Fcer1g	2.09629	3.53361	21.4202	3.68866e-06	6.88591e-05
ENSMUSG00000021133	Susd6	1.2926	7.39363	21.4192	3.6906e-06	6.88591e-05
ENSMUSG00000026923	Notch1	1.45653	5.56824	21.3751	3.77638e-06	7.0372e-05
ENSMUSG00000042041	2010003K11Rik	4.14623	0.248598	21.3679	3.79057e-06	7.05489e-05
ENSMUSG00000021779	Thrb	2.50381	4.77921	21.2259	4.08208e-06	7.58802e-05
ENSMUSG00000063558	Aox1	1.92166	4.38127	21.2182	4.09861e-06	7.60932e-05
ENSMUSG00000109718	Trim61	-1.8491	4.95435	21.1897	4.15988e-06	7.71352e-05
ENSMUSG00000029084	Cd38	2.11825	3.01597	21.179	4.18319e-06	7.74716e-05
ENSMUSG00000054404	Slfn5	2.1133	4.59752	21.1639	4.21623e-06	7.79872e-05
ENSMUSG00000076577	Igkv8-30	8.03652	-0.470733	21.1427	4.26333e-06	7.87614e-05
ENSMUSG00000038729	Pakap	1.89332	6.80662	21.1367	4.2765e-06	7.89074e-05
ENSMUSG00000022812	Gsk3b	2.04363	6.45843	21.1309	4.28958e-06	7.90516e-05
ENSMUSG00000032181	Scg3	-2.43349	2.19632	21.1162	4.32257e-06	7.95619e-05
ENSMUSG00000024056	Ndc80	-1.84869	4.09011	21.1097	4.33717e-06	7.97327e-05
ENSMUSG00000042228	Lyn	1.52149	4.71837	21.1014	4.3562e-06	7.99489e-05
ENSMUSG00000071235	Vrtn	-1.68925	4.14018	21.0999	4.35959e-06	7.99489e-05
ENSMUSG00000020034	Tcp11l2	1.3646	5.08637	21.0907	4.3806e-06	8.02361e-05
ENSMUSG00000044986	Tst	1.2765	7.10291	21.0745	4.41778e-06	8.08185e-05
ENSMUSG00000075002	Gm813	-1.96049	3.50628	21.0317	4.51738e-06	8.25398e-05
ENSMUSG00000027955	Gask1b	1.28282	5.39701	21.0194	4.5466e-06	8.29728e-05
ENSMUSG00000027737	Slc7a11	-2.13287	3.37435	20.9797	4.6417e-06	8.46052e-05
ENSMUSG00000050777	Tmem37	1.86566	3.75223	20.973	4.65803e-06	8.47999e-05
ENSMUSG00000106874	Gm20186	1.76888	4.26064	20.9574	4.69599e-06	8.53842e-05
ENSMUSG00000045328	Cenpe	-1.66484	5.67694	20.9552	4.70151e-06	8.53842e-05
ENSMUSG00000003847	Nfat5	2.329	6.56638	20.9499	4.71446e-06	8.55158e-05
ENSMUSG00000032089	Il10ra	2.18156	2.90374	20.9373	4.74574e-06	8.58091e-05
ENSMUSG00000038604	Ripor1	1.31094	5.97344	20.9366	4.7473e-06	8.58091e-05
ENSMUSG00000084939	Gm830	2.12577	3.8528	20.9364	4.74779e-06	8.58091e-05
ENSMUSG00000040026	Saa3	5.3786	2.83315	20.9108	4.8117e-06	8.68597e-05
ENSMUSG00000025395	Prim1	-1.6036	4.40153	20.8972	4.84612e-06	8.73759e-05
ENSMUSG00000101337	Dnah7c	-2.7038	2.25218	20.8925	4.8579e-06	8.74831e-05
ENSMUSG00000033793	Atp6v1h	1.44325	6.39853	20.8828	4.88265e-06	8.78232e-05
ENSMUSG00000096336	Igkv1-135	7.9077	-0.595433	20.8791	4.89196e-06	8.78853e-05
ENSMUSG00000024791	Cdca5	-1.65166	4.71675	20.8369	5.00095e-06	8.9736e-05
ENSMUSG00000036368	Rmdn2	1.36002	6.27494	20.8265	5.02815e-06	9.01163e-05
ENSMUSG00000056429	Tgoln1	1.33723	8.04449	20.7879	5.13061e-06	9.16708e-05
ENSMUSG00000033031	Cip2a	-1.55294	4.81957	20.7873	5.13212e-06	9.16708e-05
ENSMUSG00000034520	Gjc1	-1.4559	4.61266	20.7869	5.13322e-06	9.16708e-05
ENSMUSG00000033544	Angptl1	-1.72851	3.85206	20.7697	5.17957e-06	9.23885e-05
ENSMUSG00000033585	Ndn	-1.1872	5.80183	20.7397	5.26144e-06	9.37374e-05
ENSMUSG00000014592	Camta1	-1.55786	6.35482	20.7192	5.31801e-06	9.46327e-05
ENSMUSG00000015355	Cd48	2.98342	1.7545	20.6915	5.39553e-06	9.58986e-05
ENSMUSG00000102758	Naaladl2	2.33926	2.83946	20.683	5.41947e-06	9.621e-05
ENSMUSG00000055320	Tead1	1.78456	4.04204	20.6749	5.44236e-06	9.64942e-05
ENSMUSG00000059625	Sohlh1	-2.40452	2.41111	20.6728	5.44834e-06	9.64942e-05
ENSMUSG00000050708	Ftl1	1.71085	11.0098	20.6621	5.4791e-06	9.69245e-05
ENSMUSG00000020255	D10Wsu102e	-1.21572	6.82572	20.6581	5.49037e-06	9.70094e-05
ENSMUSG00000067017	Gm3608	1.67372	4.2075	20.6492	5.51592e-06	9.71982e-05
ENSMUSG00000019302	Atp6v0a1	1.23169	5.92458	20.648	5.51949e-06	9.71982e-05
ENSMUSG00000041431	Ccnb1	-1.4237	5.49457	20.6462	5.52462e-06	9.71982e-05
ENSMUSG00000040264	Gbp2b	2.86846	2.36355	20.6454	5.52697e-06	9.71982e-05
ENSMUSG00000005514	Por	1.57773	6.89783	20.6383	5.54766e-06	9.74478e-05
ENSMUSG00000031504	Rab20	2.64754	3.67102	20.6161	5.61222e-06	9.84665e-05
ENSMUSG00000098090	2700099C18Rik	-2.39175	2.33067	20.6077	5.63685e-06	9.87479e-05
ENSMUSG00000019951	Uhrf1bp1l	1.2794	5.85073	20.6062	5.64142e-06	9.87479e-05
ENSMUSG00000017861	Mybl2	-1.63681	5.21789	20.5938	5.67794e-06	9.92712e-05
ENSMUSG00000020458	Rtn4	1.54367	7.40515	20.5871	5.6978e-06	9.95025e-05
ENSMUSG00000038776	Ephx1	1.24607	7.04238	20.5789	5.72224e-06	9.98132e-05
ENSMUSG00000100774	Gm7329	2.36576	2.86235	20.5747	5.73496e-06	9.99188e-05
ENSMUSG00000026605	Cenpf	-1.55125	6.38391	20.5503	5.80841e-06	0.000101014
ENSMUSG00000086842	Gm15681	-2.10404	3.05849	20.5472	5.81783e-06	0.000101014
ENSMUSG00000000708	Kat2b	1.51063	6.21242	20.5472	5.81799e-06	0.000101014
ENSMUSG00000047844	Bex4	-1.28595	7.2635	20.5249	5.88609e-06	0.000102078
ENSMUSG00000002733	Plekha3	1.61447	6.30114	20.5033	5.95286e-06	0.000103116
ENSMUSG00000038379	Ttk	-1.54087	4.69018	20.487	6.00389e-06	0.000103881
ENSMUSG00000020019	Ntn4	1.35019	6.01005	20.4845	6.01159e-06	0.000103894
ENSMUSG00000050786	Ccdc126	2.00969	4.64998	20.4439	6.14045e-06	0.000105999
ENSMUSG00000031756	Cenpn	-1.59777	4.71342	20.395	6.2995e-06	0.000108619
ENSMUSG00000029098	Acox3	1.5382	6.42574	20.3764	6.36086e-06	0.000109551
ENSMUSG00000024406	Pou5f1	-2.06051	3.30849	20.3518	6.44328e-06	0.000110844
ENSMUSG00000086507	Adap2os	3.6915	0.661966	20.3389	6.48671e-06	0.000111463
ENSMUSG00000074923	Pak6	1.4626	5.01898	20.3234	6.53957e-06	0.000112243
ENSMUSG00000023279	Bmp15	-1.53862	5.83924	20.3191	6.55433e-06	0.000112367
ENSMUSG00000039396	Neil3	-1.83986	3.74556	20.2722	6.71698e-06	0.000115024
ENSMUSG00000049103	Ccr2	2.8104	1.77532	20.2696	6.72624e-06	0.000115052
ENSMUSG00000034801	Sos2	1.42322	5.83645	20.2619	6.75304e-06	0.000115378
ENSMUSG00000024154	Gtf2a1l	-2.3389	1.92974	20.2332	6.85517e-06	0.00011699
ENSMUSG00000073725	Lmbrd1	1.42881	6.21833	20.2307	6.86413e-06	0.00011701
ENSMUSG00000106555	Gm2479	-2.37681	1.55151	20.2152	6.92001e-06	0.000117829
ENSMUSG00000040084	Bub1b	-1.52926	6.56663	20.2122	6.93082e-06	0.000117879
ENSMUSG00000029189	Sel1l3	-1.49403	6.34073	20.1922	7.00379e-06	0.000118985
ENSMUSG00000058056	Palld	1.42133	7.36922	20.151	7.15635e-06	0.000121439
ENSMUSG00000029772	Ahcyl2	2.15105	4.83354	20.1407	7.19499e-06	0.000121858
ENSMUSG00000031170	Slc38a5	-1.71277	6.84939	20.1388	7.20209e-06	0.000121858
ENSMUSG00000001128	Cfp	1.69569	4.13523	20.136	7.21269e-06	0.000121858
ENSMUSG00000038750	Omt2b	-2.00657	3.00892	20.1358	7.21351e-06	0.000121858
ENSMUSG00000046314	Stxbp6	1.36774	6.02997	20.1321	7.22736e-06	0.000121955
ENSMUSG00000112963	Gm6093	9.53448	0.880992	20.1277	7.24384e-06	0.000122095
ENSMUSG00000068614	Actc1	-3.93007	-0.24207	20.119	7.27694e-06	0.000122516
ENSMUSG00000032080	Apoa4	-1.49476	7.80103	20.1128	7.30064e-06	0.000122777
ENSMUSG00000096715	Igkv3-4	7.71882	-0.805063	20.1023	7.34094e-06	0.000123316
ENSMUSG00000031788	Kifc3	1.30008	6.01424	20.0806	7.42472e-06	0.000124584
ENSMUSG00000026836	Acvr1	1.24986	5.69166	20.0679	7.4742e-06	0.000125274
ENSMUSG00000034087	Nlrp4b	-1.87666	3.5228	20.0433	7.57097e-06	0.000126755
ENSMUSG00000035011	Zbtb7a	1.24245	7.06004	20.0328	7.61249e-06	0.000127308
ENSMUSG00000053687	Dpep2	3.39378	0.558747	20.0265	7.63756e-06	0.000127484
ENSMUSG00000076564	Igkv12-46	7.53288	-0.956549	20.0247	7.64478e-06	0.000127484
ENSMUSG00000045980	Tmem104	1.47335	5.41894	20.0238	7.64854e-06	0.000127484
ENSMUSG00000037161	Mgarp	2.56402	8.61962	20.0165	7.67748e-06	0.000127825
ENSMUSG00000056966	Gjc3	-2.38244	1.84277	19.9827	7.81472e-06	0.000129792
ENSMUSG00000037169	Mycn	-1.60392	5.74565	19.9816	7.81914e-06	0.000129792
ENSMUSG00000103332	Pcdhga2	4.4683	6.55839	19.981	7.82163e-06	0.000129792
ENSMUSG00000029283	Cdc7	-1.7507	4.02952	19.9743	7.84911e-06	0.000130104
ENSMUSG00000076596	Igkv3-10	7.34523	-1.1103	19.9478	7.95845e-06	0.000131771
ENSMUSG00000044308	Ubr3	1.37422	6.75937	19.9392	7.99439e-06	0.00013222
ENSMUSG00000071547	Nt5dc2	-1.44648	6.77714	19.9321	8.02427e-06	0.000132503
ENSMUSG00000059434	Gckr	-3.03643	0.251187	19.9309	8.02912e-06	0.000132503
ENSMUSG00000028980	H6pd	1.33853	6.94409	19.9151	8.09595e-06	0.000133459
ENSMUSG00000006732	Mettl1	-1.29101	4.96426	19.8996	8.16183e-06	0.000134397
ENSMUSG00000030677	Kif22	-1.65898	5.53031	19.8759	8.26341e-06	0.00013592
ENSMUSG00000032066	Bco2	2.91691	1.12163	19.8592	8.33588e-06	0.000136962
ENSMUSG00000021585	Cast	1.77054	6.91023	19.8413	8.41433e-06	0.0001381
ENSMUSG00000092622	Khdc3	-1.75152	4.12972	19.8348	8.44295e-06	0.000138417
ENSMUSG00000030711	Sult1a1	2.07054	3.73449	19.8314	8.458e-06	0.000138417
ENSMUSG00000014077	Chp1	1.28309	5.54151	19.8307	8.46131e-06	0.000138417
ENSMUSG00000000204	Slfn4	-2.86563	2.42774	19.7869	8.65758e-06	0.000141473
ENSMUSG00000032300	1700017B05Rik	1.5986	7.49486	19.7754	8.70966e-06	0.000142169
ENSMUSG00000034612	Chst11	1.3358	8.06115	19.7651	8.75652e-06	0.000142779
ENSMUSG00000078365	Mos	-1.68328	4.08042	19.7553	8.80169e-06	0.000143359
ENSMUSG00000039621	Prex1	1.51503	5.22093	19.7248	8.94315e-06	0.000145506
ENSMUSG00000038375	Trp53inp2	1.43615	7.34064	19.7088	9.01869e-06	0.000146554
ENSMUSG00000060508	Nlrp9b	-1.65386	4.40722	19.707	9.0271e-06	0.000146554
ENSMUSG00000041857	Oosp1	-1.91344	4.44129	19.6962	9.07829e-06	0.000147091
ENSMUSG00000040569	Slc26a7	-1.2827	6.86993	19.6959	9.07982e-06	0.000147091
ENSMUSG00000050640	Tmem150c	2.41919	2.82419	19.6795	9.158e-06	0.000148198
ENSMUSG00000029910	Mad2l1	-1.2572	5.55354	19.6687	9.2097e-06	0.000148874
ENSMUSG00000021822	Plau	1.38461	7.10156	19.6657	9.22417e-06	0.000148947
ENSMUSG00000030930	Chst15	1.58313	5.15746	19.6499	9.3006e-06	0.00015002
ENSMUSG00000105857	Gm42817	-2.47276	1.25172	19.6442	9.32845e-06	0.000150307
ENSMUSG00000102353	Gm38345	3.43453	0.932256	19.6319	9.3886e-06	0.000151114
ENSMUSG00000025333	Gpr143	-3.58853	-0.228386	19.6262	9.41707e-06	0.00015141
ENSMUSG00000093861	Igkv1-110	7.62061	-0.893172	19.608	9.50691e-06	0.000152691
ENSMUSG00000027323	Rad51	-1.54239	4.30101	19.6035	9.52967e-06	0.000152893
ENSMUSG00000039201	Tbc1d25	2.10402	2.96433	19.6002	9.54575e-06	0.000152987
ENSMUSG00000039852	Rere	1.48622	7.87265	19.59	9.59705e-06	0.000153645
ENSMUSG00000030268	Bcat1	1.43314	8.69521	19.5782	9.65623e-06	0.000154428
ENSMUSG00000076036	Gm22133	1.46946	9.07576	19.5681	9.70765e-06	0.000155085
ENSMUSG00000091577	Gm6211	-3.02673	0.309343	19.5554	9.77226e-06	0.000155795
ENSMUSG00000082321	Gm14253	-3.48066	-0.111492	19.5553	9.77289e-06	0.000155795
ENSMUSG00000055670	Zzef1	1.28001	5.98269	19.5176	9.96746e-06	0.000158728
ENSMUSG00000018411	Mapt	4.06775	1.56168	19.4997	1.00616e-05	0.000160057
ENSMUSG00000037012	Hk1	1.20337	5.95456	19.4763	1.01856e-05	0.000161858
ENSMUSG00000045414	Dipk2a	1.32256	7.93869	19.4732	1.02023e-05	0.000161951
ENSMUSG00000070034	Sp110	-1.40699	4.57675	19.4455	1.03513e-05	0.000163992
ENSMUSG00000024883	Rin1	2.10433	3.10894	19.4452	1.03527e-05	0.000163992
ENSMUSG00000033220	Rac2	1.9539	3.74175	19.3919	1.06455e-05	0.000168361
ENSMUSG00000059146	Ntrk3	-1.99693	3.05598	19.391	1.06509e-05	0.000168361
ENSMUSG00000001930	Vwf	1.73723	4.09564	19.3866	1.06756e-05	0.000168574
ENSMUSG00000027201	Myef2	-1.23399	6.18479	19.3719	1.07576e-05	0.000169558
ENSMUSG00000025764	Jade1	1.59795	6.25234	19.3714	1.07605e-05	0.000169558
ENSMUSG00000004655	Aqp1	1.24019	5.57812	19.3586	1.08332e-05	0.000170523
ENSMUSG00000026674	Ddr2	1.54628	6.27973	19.3564	1.08454e-05	0.000170536
ENSMUSG00000041570	Camsap2	1.24347	6.1712	19.3518	1.08719e-05	0.000170774
ENSMUSG00000039264	Gimap3	2.66948	2.02952	19.3427	1.09233e-05	0.000171403
ENSMUSG00000008540	Mgst1	1.56219	8.10802	19.3384	1.0948e-05	0.00017161
ENSMUSG00000030683	Sez6l2	1.75337	3.9825	19.3257	1.10212e-05	0.000172577
ENSMUSG00000035686	Thrsp	2.34293	2.56384	19.3044	1.1145e-05	0.000174334
ENSMUSG00000027398	Il1b	2.86455	1.96712	19.296	1.11939e-05	0.000174917
ENSMUSG00000045658	Pid1	-1.11353	5.84885	19.2925	1.12144e-05	0.000175055
ENSMUSG00000059498	Fcgr3	2.25955	3.67708	19.2822	1.12752e-05	0.00017582
ENSMUSG00000022144	Gdnf	-1.82136	3.57055	19.2719	1.13364e-05	0.000176591
ENSMUSG00000073424	Cyp4f15	3.40419	1.57769	19.2634	1.13868e-05	0.000177193
ENSMUSG00000034928	Rnf44	1.18453	6.86143	19.2591	1.14125e-05	0.000177408
ENSMUSG00000094797	Igkv6-15	7.5899	-0.867605	19.2532	1.14476e-05	0.00017777
ENSMUSG00000040663	Clcf1	2.04743	3.43377	19.2471	1.14843e-05	0.000178155
ENSMUSG00000051242	Pcdhb9	2.0679	3.36243	19.2205	1.16456e-05	0.00018047
ENSMUSG00000026932	Nacc2	1.49314	6.81322	19.2135	1.16883e-05	0.000180945
ENSMUSG00000030249	Abcc9	1.28385	5.28372	19.2078	1.17232e-05	0.000181298
ENSMUSG00000073294	AU022751	-1.43815	5.76412	19.1993	1.17756e-05	0.000181922
ENSMUSG00000023336	Wfdc1	-1.5409	3.95473	19.19	1.18334e-05	0.000182552
ENSMUSG00000022432	Smc1b	-2.6425	2.20804	19.1874	1.18493e-05	0.000182552
ENSMUSG00000031751	Amfr	1.43502	8.86103	19.1868	1.18529e-05	0.000182552
ENSMUSG00000029335	Bmp3	-1.47235	7.07635	19.1591	1.2026e-05	0.000185027
ENSMUSG00000022864	D16Ertd472e	1.68712	5.43213	19.1528	1.20661e-05	0.000185454
ENSMUSG00000087512	Cccd201	-2.37658	2.0532	19.1272	1.2229e-05	0.000187765
ENSMUSG00000037679	Inf2	1.46256	6.47161	19.1247	1.22453e-05	0.000187823
ENSMUSG00000041481	Serpina3g	2.04594	3.56496	19.1224	1.226e-05	0.000187858
ENSMUSG00000024578	Il17b	-3.80061	-0.408732	19.1181	1.22874e-05	0.000187898
ENSMUSG00000033777	Tlr13	2.46017	2.31996	19.1181	1.22877e-05	0.000187898
ENSMUSG00000069792	Wfdc17	2.64047	1.86245	19.1077	1.23548e-05	0.000188636
ENSMUSG00000047379	B4gat1	3.49988	4.39915	19.1067	1.23611e-05	0.000188636
ENSMUSG00000034450	Gulo	-1.75944	4.0436	19.1016	1.23943e-05	0.000188839
ENSMUSG00000024588	Fech	1.19373	6.32537	19.1008	1.23996e-05	0.000188839
ENSMUSG00000044583	Tlr7	2.81926	1.73152	19.0945	1.24406e-05	0.000189271
ENSMUSG00000076672	Ighv3-6	7.6578	-0.823312	19.0922	1.24554e-05	0.000189304
ENSMUSG00000025324	Atp10a	1.70799	6.20698	19.0802	1.25337e-05	0.000190301
ENSMUSG00000010830	Kdelr3	-1.24221	5.01712	19.0769	1.25553e-05	0.000190437
ENSMUSG00000039157	Fam102a	2.45357	6.79722	19.0524	1.27175e-05	0.000192702
ENSMUSG00000051375	Pcdh1	1.63714	3.91696	19.0366	1.28235e-05	0.000194113
ENSMUSG00000040957	Cables1	-1.66485	8.55669	19.0338	1.28425e-05	0.000194203
ENSMUSG00000024013	Fgd2	2.48193	2.02286	19.0239	1.29093e-05	0.000195018
ENSMUSG00000029822	Osbpl3	1.59019	5.00565	19.0151	1.29688e-05	0.00019572
ENSMUSG00000080942	Zfp36l1-ps	2.80295	1.41833	18.9989	1.30794e-05	0.00019719
ENSMUSG00000054675	Tmem119	-1.39133	4.66882	18.9762	1.32357e-05	0.00019933
ENSMUSG00000035093	Secisbp2l	1.23441	6.53506	18.9745	1.32479e-05	0.00019933
ENSMUSG00000031523	Dlc1	1.17579	6.71396	18.9562	1.33754e-05	0.000201047
ENSMUSG00000002100	Mybpc3	-1.79143	4.19398	18.94	1.34894e-05	0.000202558
ENSMUSG00000072679	D6Ertd474e	-2.36633	1.89047	18.9331	1.35383e-05	0.000203088
ENSMUSG00000031453	Rasa3	1.45018	5.16652	18.9282	1.35729e-05	0.000203243
ENSMUSG00000049134	Nrap	-2.42273	2.20142	18.9278	1.35757e-05	0.000203243
ENSMUSG00000012443	Kif11	-1.3712	5.42237	18.8881	1.38616e-05	0.000207315
ENSMUSG00000041977	Arhgef11	1.2236	6.99787	18.8825	1.39019e-05	0.000207712
ENSMUSG00000030616	Sytl2	-1.21771	5.02277	18.8647	1.40328e-05	0.00020913
ENSMUSG00000018727	Cpsf4l	-1.72244	4.55726	18.8647	1.40329e-05	0.00020913
ENSMUSG00000022322	Shcbp1	-1.85892	3.67563	18.8639	1.40387e-05	0.00020913
ENSMUSG00000087466	A330041J22Rik	2.89643	1.41449	18.8515	1.41302e-05	0.000210129
ENSMUSG00000054509	Parp4	1.28786	5.34605	18.851	1.41337e-05	0.000210129
ENSMUSG00000005534	Insr	1.96937	5.89784	18.833	1.42679e-05	0.000211762
ENSMUSG00000022385	Gtse1	-1.67268	4.16084	18.8325	1.42718e-05	0.000211762
ENSMUSG00000071253	Slc25a16	1.43443	4.936	18.8151	1.44022e-05	0.000213486
ENSMUSG00000032783	Troap	-1.78781	3.96358	18.809	1.44483e-05	0.000213958
ENSMUSG00000026335	Pam	1.2662	7.69581	18.8069	1.44645e-05	0.000213986
ENSMUSG00000110896	Gm48273	-2.91598	0.445653	18.8022	1.45002e-05	0.000214304
ENSMUSG00000024308	Tapbp	1.18284	6.87517	18.7825	1.46503e-05	0.000216231
ENSMUSG00000026104	Stat1	1.87158	7.53311	18.7813	1.46595e-05	0.000216231
ENSMUSG00000075023	Accsl	-1.65625	4.05462	18.768	1.47625e-05	0.000217466
ENSMUSG00000024697	Gna14	2.15614	5.57534	18.7667	1.47722e-05	0.000217466
ENSMUSG00000019992	Mtfr2	-1.70451	3.5584	18.7642	1.47918e-05	0.000217493
ENSMUSG00000031843	Mphosph6	-1.26225	5.16364	18.7627	1.48031e-05	0.000217493
ENSMUSG00000060416	Gm839	-2.05289	2.87838	18.725	1.50987e-05	0.00022162
ENSMUSG00000053119	Chmp3	1.7548	5.88587	18.7079	1.52348e-05	0.0002234
ENSMUSG00000019820	Utrn	1.43076	7.12953	18.7017	1.52844e-05	0.000223907
ENSMUSG00000044927	H1fx	-1.41507	6.92169	18.6866	1.54064e-05	0.000225475
ENSMUSG00000044042	Fmn1	1.90393	5.20147	18.6441	1.57537e-05	0.00023031
ENSMUSG00000039330	Tsga10ip	-2.46221	1.14844	18.6424	1.57675e-05	0.00023031
ENSMUSG00000026883	Dab2ip	1.21964	6.18008	18.6384	1.58009e-05	0.000230574
ENSMUSG00000074895	Eif4e1b	-1.70868	4.55781	18.6256	1.59072e-05	0.000231899
ENSMUSG00000041444	Arhgap32	1.19148	6.14213	18.6158	1.59893e-05	0.000232691
ENSMUSG00000086835	Gm11775	6.65738	2.80725	18.6154	1.59926e-05	0.000232691
ENSMUSG00000019947	Arid5b	1.22024	5.9372	18.6073	1.60608e-05	0.000233423
ENSMUSG00000032849	Abcc4	1.35991	5.20751	18.6057	1.6074e-05	0.000233423
ENSMUSG00000048327	Ckap2l	-1.56604	5.31767	18.6	1.61218e-05	0.000233891
ENSMUSG00000074782	4833422C13Rik	2.13278	2.91544	18.5921	1.61892e-05	0.000234642
ENSMUSG00000022587	Ly6e	2.04388	7.15626	18.5878	1.62257e-05	0.000234944
ENSMUSG00000019942	Cdk1	-1.43241	5.92956	18.5827	1.6269e-05	0.000235343
ENSMUSG00000015365	Mov10l1	-2.43969	1.65472	18.5436	1.66064e-05	0.000239993
ENSMUSG00000028459	Cd72	2.48039	2.51384	18.5377	1.66578e-05	0.000240503
ENSMUSG00000049037	Clec4a1	2.4616	2.37344	18.5241	1.67767e-05	0.000241988
ENSMUSG00000067653	Ankrd23	-1.65713	4.15903	18.5103	1.68987e-05	0.000243514
ENSMUSG00000028080	Lrba	1.26256	6.08894	18.4732	1.72315e-05	0.000247882
ENSMUSG00000044080	S100a1	1.52995	5.52216	18.4728	1.72349e-05	0.000247882
ENSMUSG00000066030	Oog2	-1.79421	3.30542	18.458	1.73686e-05	0.000249566
ENSMUSG00000017697	Ada	1.57952	4.3639	18.4341	1.75885e-05	0.000252483
ENSMUSG00000041439	Mfsd6	1.50406	4.40792	18.4038	1.78704e-05	0.000256285
ENSMUSG00000019872	Smpdl3a	1.8201	5.37103	18.3794	1.81001e-05	0.000259332
ENSMUSG00000051497	Kcnj16	6.30547	1.54855	18.3734	1.81574e-05	0.000259904
ENSMUSG00000042705	Commd10	-1.32196	4.69056	18.3423	1.84565e-05	0.000263512
ENSMUSG00000050199	Lgr4	1.44643	6.82948	18.3419	1.84601e-05	0.000263512
ENSMUSG00000023940	Sgo1	-1.58237	4.0356	18.3417	1.84621e-05	0.000263512
ENSMUSG00000072419	Dppa2	-2.2928	1.60661	18.3366	1.85119e-05	0.00026397
ENSMUSG00000035329	Fbxo33	1.94666	4.45326	18.3278	1.85975e-05	0.000264939
ENSMUSG00000076569	Igkv5-39	7.68769	-0.783348	18.3082	1.87897e-05	0.000267423
ENSMUSG00000050592	Fam78a	-1.39286	6.81535	18.3027	1.88436e-05	0.000267936
ENSMUSG00000008730	Hipk1	1.38565	7.39234	18.2975	1.88955e-05	0.000268419
ENSMUSG00000052459	Atp6v1a	1.38684	6.83172	18.2751	1.91193e-05	0.000271162
ENSMUSG00000059547	Fbxw26	-1.72333	3.41434	18.2745	1.91247e-05	0.000271162
ENSMUSG00000020400	Tnip1	1.38591	7.33477	18.2585	1.9286e-05	0.000273192
ENSMUSG00000017466	Timp2	1.50849	8.78136	18.2555	1.93171e-05	0.000273267
ENSMUSG00000095771	Igkv14-111	7.64778	-0.834577	18.2544	1.93278e-05	0.000273267
ENSMUSG00000028597	Gpx7	-1.40562	6.87185	18.2414	1.94598e-05	0.000274631
ENSMUSG00000029687	Ezh2	-1.27463	5.52403	18.2413	1.94609e-05	0.000274631
ENSMUSG00000101523	Csnk2a3	-1.88956	3.37569	18.2364	1.95115e-05	0.000274901
ENSMUSG00000097305	Gm17276	4.52612	1.37378	18.2359	1.95167e-05	0.000274901
ENSMUSG00000020573	Pik3cg	-1.73737	4.3213	18.2291	1.95865e-05	0.000275626
ENSMUSG00000030433	Sbk2	3.12853	2.1574	18.2114	1.97692e-05	0.000277936
ENSMUSG00000047044	D030056L22Rik	1.32579	5.88216	18.2038	1.98479e-05	0.000278595
ENSMUSG00000053835	H2-T24	2.5675	2.65995	18.2022	1.98647e-05	0.000278595
ENSMUSG00000002017	Fam98a	-1.07632	6.57921	18.2015	1.98718e-05	0.000278595
ENSMUSG00000002870	Mcm2	-1.1599	6.71379	18.1951	1.9939e-05	0.000279028
ENSMUSG00000038005	Hpf1	-1.12487	5.38097	18.1938	1.99524e-05	0.000279028
ENSMUSG00000061132	Blnk	2.54108	1.82368	18.1933	1.99585e-05	0.000279028
ENSMUSG00000028194	Ddah1	-1.71961	5.35845	18.135	2.05782e-05	0.000287424
ENSMUSG00000076598	Igkv3-7	7.64252	-0.861716	18.124	2.06971e-05	0.000288816
ENSMUSG00000024781	Lipa	1.20204	6.32483	18.1146	2.07999e-05	0.000289981
ENSMUSG00000003134	Tbc1d8	1.18064	5.86292	18.1128	2.082e-05	0.000289992
ENSMUSG00000023013	Aqp2	-2.99356	1.38101	18.1105	2.08451e-05	0.000290071
ENSMUSG00000056268	Dennd1b	1.39645	5.67798	18.1032	2.09254e-05	0.000290919
ENSMUSG00000037370	Enpp1	1.3214	5.06434	18.0933	2.10335e-05	0.000292151
ENSMUSG00000028557	Rnf11	1.3526	6.86	18.0744	2.12443e-05	0.000294807
ENSMUSG00000075284	Wipf1	1.65404	5.25318	18.0653	2.13461e-05	0.000295946
ENSMUSG00000089639	Gm2862	-6.69084	-2.05208	18.0594	2.14119e-05	0.000296583
ENSMUSG00000021903	Galnt15	1.14281	5.81433	18.0553	2.14585e-05	0.000296955
ENSMUSG00000079020	Slc45a4	1.51221	6.74086	18.0286	2.17615e-05	0.000300871
ENSMUSG00000028328	Tmod1	3.28781	1.84813	18.023	2.1825e-05	0.000301471
ENSMUSG00000054008	Ndst1	1.17989	7.64433	18.0144	2.19241e-05	0.000302459
ENSMUSG00000037548	H2-DMb2	2.32893	2.40953	18.0133	2.19369e-05	0.000302459
ENSMUSG00000037852	Cpe	1.42987	10.2137	18.0069	2.20104e-05	0.000303194
ENSMUSG00000100546	Gm29483	-2.83971	0.308624	17.9871	2.22412e-05	0.000306013
ENSMUSG00000074170	Plekhf1	1.94217	4.4778	17.9858	2.22559e-05	0.000306013
ENSMUSG00000078925	D030018L15Rik	-2.20165	2.02055	17.9816	2.23052e-05	0.00030641
ENSMUSG00000027536	Chmp4c	3.09533	2.8165	17.9597	2.25634e-05	0.000309674
ENSMUSG00000024383	Map3k2	1.33944	5.41477	17.9576	2.25879e-05	0.000309727
ENSMUSG00000035493	Tgfbi	1.17643	6.18229	17.938	2.28217e-05	0.000312647
ENSMUSG00000055612	Cdca7	-1.21689	5.42571	17.9359	2.28466e-05	0.000312702
ENSMUSG00000032548	Slco2a1	1.13828	6.53329	17.912	2.31361e-05	0.000316376
ENSMUSG00000034648	Lrrn1	3.49383	7.51605	17.906	2.32082e-05	0.000317074
ENSMUSG00000115423	AL731706.1	-5.97294	-0.00547435	17.8542	2.38497e-05	0.000325541
ENSMUSG00000087396	4933407K13Rik	-2.27967	1.62257	17.8484	2.39224e-05	0.000326237
ENSMUSG00000024085	Man2a1	1.47177	7.85785	17.8304	2.41493e-05	0.000329031
ENSMUSG00000033209	Ttc28	1.16166	7.32634	17.7997	2.45418e-05	0.000334076
ENSMUSG00000027443	Cst12	1.51595	5.84301	17.7963	2.45857e-05	0.000334143
ENSMUSG00000045693	Nlrp4e	-1.86226	2.95485	17.7959	2.45913e-05	0.000334143
ENSMUSG00000020642	Rnf144a	1.71501	5.75449	17.7866	2.47113e-05	0.00033547
ENSMUSG00000027883	Gpsm2	-1.34433	4.68297	17.7724	2.48969e-05	0.000337683
ENSMUSG00000028849	Map7d1	1.40689	7.47684	17.7609	2.50483e-05	0.000339145
ENSMUSG00000028758	Kif17	-1.76264	3.20327	17.7607	2.50498e-05	0.000339145
ENSMUSG00000052557	Gan	2.80343	3.88396	17.7191	2.56049e-05	0.000346347
ENSMUSG00000030001	Figla	-2.38174	1.53181	17.7122	2.56974e-05	0.000347285
ENSMUSG00000024769	Cdc42bpg	1.4345	5.47245	17.6976	2.58957e-05	0.000349651
ENSMUSG00000055401	Fbxo6	1.41952	5.23422	17.6842	2.60781e-05	0.000351797
ENSMUSG00000021508	Cxcl14	2.01958	7.63538	17.6479	2.65802e-05	0.000358247
ENSMUSG00000025480	Syce1	-2.66768	0.847709	17.6419	2.66652e-05	0.000358772
ENSMUSG00000030867	Plk1	-1.5247	5.61623	17.6418	2.66669e-05	0.000358772
ENSMUSG00000114608	Gm36161	4.0355	0.277359	17.6319	2.68053e-05	0.000360311
ENSMUSG00000035969	Rusc2	1.38628	5.36427	17.6278	2.68638e-05	0.000360773
ENSMUSG00000031613	Hpgd	-1.37342	6.19822	17.623	2.69308e-05	0.000361349
ENSMUSG00000074006	Omp	3.19925	1.47184	17.6054	2.71813e-05	0.000364385
ENSMUSG00000032652	Crebl2	1.56089	4.26053	17.5858	2.74631e-05	0.000367834
ENSMUSG00000051853	Arf3	1.30575	8.26297	17.566	2.77512e-05	0.000371361
ENSMUSG00000078771	Evi2a	3.79476	1.94879	17.5632	2.77915e-05	0.000371569
ENSMUSG00000025888	Casp1	3.06003	1.82197	17.5242	2.83677e-05	0.000378935
ENSMUSG00000036617	Etl4	1.24902	5.82981	17.4991	2.8744e-05	0.000383619
ENSMUSG00000027331	Knstrn	-1.51322	5.29283	17.4856	2.89497e-05	0.000386022
ENSMUSG00000020300	Cpeb4	2.14847	4.62803	17.4569	2.93898e-05	0.000391542
ENSMUSG00000074277	Phldb3	2.94115	4.50395	17.4374	2.96921e-05	0.000395218
ENSMUSG00000017707	Serinc3	1.80068	10.5806	17.435	2.97307e-05	0.000395381
ENSMUSG00000033105	Lss	1.29177	5.82346	17.4299	2.98103e-05	0.000396089
ENSMUSG00000029787	Avl9	1.19052	5.69283	17.4157	3.00335e-05	0.000398702
ENSMUSG00000053219	Raet1e	-1.91644	2.75574	17.413	3.00761e-05	0.000398913
ENSMUSG00000024222	Fkbp5	1.43217	9.33917	17.4094	3.01332e-05	0.000399318
ENSMUSG00000034349	Smc4	-1.2017	7.28176	17.4007	3.0272e-05	0.000400804
ENSMUSG00000022518	4930562C15Rik	-2.17644	2.69349	17.3907	3.04312e-05	0.000402514
ENSMUSG00000000278	Scpep1	1.18942	8.30568	17.3892	3.04548e-05	0.000402514
ENSMUSG00000028927	Padi2	2.61376	1.94556	17.3854	3.05161e-05	0.000402968
ENSMUSG00000013846	St3gal1	1.42087	4.58169	17.3566	3.09824e-05	0.000408767
ENSMUSG00000042462	Dctpp1	-1.19098	5.39755	17.3524	3.10514e-05	0.000409316
ENSMUSG00000037111	Setd7	1.17257	6.79899	17.3218	3.15543e-05	0.00041558
ENSMUSG00000042364	Snx18	-1.21442	8.12118	17.3081	3.17832e-05	0.000418228
ENSMUSG00000002980	Bcam	1.09175	6.43932	17.2944	3.2013e-05	0.000420654
ENSMUSG00000032221	Mns1	-1.62506	3.81767	17.2938	3.20236e-05	0.000420654
ENSMUSG00000062300	Nectin2	1.08097	6.66374	17.2698	3.24301e-05	0.000425621
ENSMUSG00000020097	Sgpl1	1.13083	7.14559	17.2346	3.30369e-05	0.000433205
ENSMUSG00000019850	Tnfaip3	2.26935	2.91211	17.2302	3.31135e-05	0.000433529
ENSMUSG00000023067	Cdkn1a	1.51859	4.46932	17.2298	3.31194e-05	0.000433529
ENSMUSG00000029478	Ncor2	1.44283	8.30874	17.2216	3.32637e-05	0.000434769
ENSMUSG00000038296	Galnt18	1.7957	4.08545	17.2211	3.32721e-05	0.000434769
ENSMUSG00000034684	Sema3f	1.39756	4.64308	17.2121	3.34306e-05	0.000436138
ENSMUSG00000026188	Tmem169	-2.42256	1.08395	17.2118	3.3435e-05	0.000436138
ENSMUSG00000028068	Iqgap3	-1.43651	4.6945	17.2098	3.34707e-05	0.000436224
ENSMUSG00000008999	Bmp7	1.46719	5.04197	17.2071	3.35174e-05	0.000436453
ENSMUSG00000022377	Asap1	1.08221	6.72734	17.1888	3.3843e-05	0.000440311
ENSMUSG00000020897	Aurkb	-1.52298	4.91107	17.165	3.42693e-05	0.000445472
ENSMUSG00000038764	Ptpn3	1.53482	5.58442	17.1429	3.46703e-05	0.000450294
ENSMUSG00000000214	Th	-2.19886	2.02813	17.1335	3.48423e-05	0.000452136
ENSMUSG00000042333	Tnfrsf14	2.40758	1.83486	17.1262	3.49759e-05	0.000453477
ENSMUSG00000102591	Gm38383	-2.60066	1.08801	17.1149	3.51859e-05	0.000455807
ENSMUSG00000076508	Igkv17-127	7.57656	-0.855623	17.095	3.5556e-05	0.000460203
ENSMUSG00000022487	Gtsf1	-1.8863	3.15897	17.0879	3.56882e-05	0.000461516
ENSMUSG00000029999	Tgfa	1.18619	5.86809	17.0844	3.57543e-05	0.000461972
ENSMUSG00000035042	Ccl5	3.49845	0.555319	17.0811	3.58165e-05	0.000462378
ENSMUSG00000037725	Ckap2	-1.78026	4.48665	17.0748	3.59358e-05	0.000463519
ENSMUSG00000000058	Cav2	1.45767	4.44454	17.0633	3.61534e-05	0.000465926
ENSMUSG00000027552	E2f5	-1.14036	5.26536	17.0562	3.62906e-05	0.000467293
ENSMUSG00000038910	Plcl2	-1.07026	6.09773	17.0416	3.65688e-05	0.000470471
ENSMUSG00000096768	Gm47283	-1.09827	5.29574	17.0347	3.67035e-05	0.000471799
ENSMUSG00000031101	Sash3	2.68361	1.62293	17.0288	3.68177e-05	0.000472862
ENSMUSG00000021000	Mia2	1.23206	7.01237	17.0205	3.69777e-05	0.00047451
ENSMUSG00000004609	Cd33	2.43191	1.90127	17.0055	3.72707e-05	0.000477862
ENSMUSG00000000282	Mnt	1.27202	5.94677	17.0035	3.73112e-05	0.000477973
ENSMUSG00000016128	Stard13	1.27535	5.6815	16.9868	3.76416e-05	0.000481793
ENSMUSG00000020649	Rrm2	-1.29724	5.34027	16.9774	3.78278e-05	0.000483763
ENSMUSG00000020432	Tcn2	1.1903	6.90669	16.9575	3.8225e-05	0.000488427
ENSMUSG00000000751	Rpa1	-1.09854	6.69741	16.9471	3.84355e-05	0.000490699
ENSMUSG00000022945	Chaf1b	-1.40357	4.61816	16.9324	3.8734e-05	0.000494089
ENSMUSG00000115969	Gm46519	-1.86471	3.12762	16.9218	3.8951e-05	0.000496434
ENSMUSG00000024660	Incenp	-1.18806	6.13104	16.9161	3.90696e-05	0.000497524
ENSMUSG00000078773	Rad54b	-1.92397	2.7817	16.9063	3.92713e-05	0.000499668
ENSMUSG00000031958	Ldhd	1.57996	4.15985	16.8792	3.98353e-05	0.000506414
ENSMUSG00000046262	C87977	-1.69936	4.41464	16.8729	3.99677e-05	0.000507313
ENSMUSG00000076576	Igkv6-32	7.17521	-1.26628	16.8726	3.99736e-05	0.000507313
ENSMUSG00000079741	Nlrp4g	-1.92072	3.21442	16.8579	4.02862e-05	0.000510848
ENSMUSG00000020186	Csrp2	-1.26818	6.80592	16.8224	4.10452e-05	0.000520034
ENSMUSG00000037709	Fam13a	-1.22254	7.96892	16.8015	4.15009e-05	0.000525363
ENSMUSG00000020901	Pik3r5	2.25499	2.30797	16.7898	4.1757e-05	0.000528159
ENSMUSG00000025810	Nrp1	1.16926	6.43282	16.7632	4.23469e-05	0.000535169
ENSMUSG00000025747	Tyms	-1.44732	4.8591	16.7547	4.25363e-05	0.00053711
ENSMUSG00000060550	H2-Q7	4.38595	4.27907	16.7522	4.25933e-05	0.000537378
ENSMUSG00000032086	Bace1	1.3949	6.4687	16.7453	4.27487e-05	0.000538885
ENSMUSG00000104667	Gm4961	-2.07967	2.1444	16.732	4.30479e-05	0.000542202
ENSMUSG00000073409	H2-Q6	4.02404	4.39723	16.7141	4.34569e-05	0.000546893
ENSMUSG00000025001	Hells	-1.29123	5.04838	16.7065	4.36308e-05	0.000548622
ENSMUSG00000028780	Sema3c	-1.26771	6.26906	16.7046	4.36752e-05	0.000548719
ENSMUSG00000021707	Dhfr	-1.17637	5.1695	16.7023	4.37285e-05	0.00054893
ENSMUSG00000005442	Cic	1.22608	7.58689	16.6941	4.39172e-05	0.000550417
ENSMUSG00000045662	Henmt1	-2.45364	0.919584	16.694	4.39204e-05	0.000550417
ENSMUSG00000040093	Bmf	1.48585	5.11481	16.6889	4.40391e-05	0.000551444
ENSMUSG00000061751	Kalrn	1.8706	5.29087	16.6869	4.40838e-05	0.000551543
ENSMUSG00000021281	Tnfaip2	1.60779	3.9822	16.6845	4.41392e-05	0.000551777
ENSMUSG00000021765	Fst	-1.43077	7.91589	16.6647	4.46043e-05	0.000557126
ENSMUSG00000045288	Ush1g	1.80143	3.7858	16.6606	4.46992e-05	0.000557847
ENSMUSG00000024937	Ehbp1l1	1.18043	5.62542	16.6542	4.48498e-05	0.000559261
ENSMUSG00000032504	Pdcd6ip	1.17	7.58777	16.6506	4.49355e-05	0.000559866
ENSMUSG00000024378	Stard4	1.29771	5.73891	16.6457	4.50518e-05	0.000560848
ENSMUSG00000005054	Cstb	1.25082	5.55984	16.6234	4.55843e-05	0.000567007
ENSMUSG00000024986	Hhex	2.04756	4.15931	16.5969	4.62259e-05	0.000574511
ENSMUSG00000041362	Shtn1	1.2679	5.28733	16.5884	4.64345e-05	0.000576625
ENSMUSG00000073609	D2hgdh	1.14729	5.30723	16.5779	4.66924e-05	0.000579349
ENSMUSG00000067736	Gm10222	1.29514	6.62187	16.5721	4.68358e-05	0.000580647
ENSMUSG00000076435	Acsf2	1.10351	6.09889	16.559	4.71592e-05	0.000584108
ENSMUSG00000115247	Gm6201	-2.43437	2.31117	16.5577	4.71928e-05	0.000584108
ENSMUSG00000065990	Aurkaip1	1.2097	5.80452	16.5534	4.72999e-05	0.000584951
ENSMUSG00000002111	Spi1	1.96236	3.06606	16.5335	4.77977e-05	0.00059062
ENSMUSG00000071089	Trim75	-1.66847	3.64798	16.5164	4.82317e-05	0.000595493
ENSMUSG00000041351	Rap1gap	1.94097	4.39798	16.5087	4.84275e-05	0.000596928
ENSMUSG00000055653	Gpc3	-1.03618	6.26993	16.4766	4.92536e-05	0.000606227
ENSMUSG00000015468	Notch4	1.49352	4.07055	16.4763	4.92628e-05	0.000606227
ENSMUSG00000015093	Clic3	4.24095	2.74532	16.4379	5.02689e-05	0.000618101
ENSMUSG00000073418	C4b	1.89409	3.89683	16.4337	5.03812e-05	0.000618741
ENSMUSG00000053411	Cbx7	1.51203	4.10137	16.4329	5.04034e-05	0.000618741
ENSMUSG00000028289	Epha7	-1.69445	3.60297	16.4274	5.05497e-05	0.00062003
ENSMUSG00000093577	Gm20632	1.86897	3.14907	16.4245	5.06263e-05	0.000620462
ENSMUSG00000071658	Gng3	-2.77096	2.57292	16.4148	5.0887e-05	0.000623148
ENSMUSG00000020154	Ptprb	1.1829	6.22002	16.4074	5.10851e-05	0.000624708
ENSMUSG00000040629	Mael	-2.40939	2.76439	16.4069	5.10977e-05	0.000624708
ENSMUSG00000027335	Adra1d	3.21231	1.80627	16.3987	5.13205e-05	0.000626802
ENSMUSG00000027007	Itprid2	1.23741	6.30251	16.3972	5.13598e-05	0.000626802
ENSMUSG00000068744	Psrc1	-1.63544	4.14466	16.396	5.13944e-05	0.000626802
ENSMUSG00000026622	Nek2	-1.48638	4.57768	16.392	5.15032e-05	0.000627619
ENSMUSG00000076934	Iglv1	4.88575	-0.581729	16.3853	5.16858e-05	0.000629334
ENSMUSG00000022041	Chrna2	2.63827	1.82404	16.3593	5.23983e-05	0.000637491
ENSMUSG00000069910	Spdl1	-1.62322	3.87022	16.3346	5.30846e-05	0.000645318
ENSMUSG00000021965	Ska3	-1.64314	4.11003	16.326	5.33271e-05	0.000647741
ENSMUSG00000038608	Dock10	2.30456	2.59596	16.2901	5.43463e-05	0.000659586
ENSMUSG00000020029	Nudt4	1.99233	9.07202	16.2692	5.49507e-05	0.000666342
ENSMUSG00000034459	Ifit1	3.43546	2.05181	16.2664	5.50317e-05	0.000666342
ENSMUSG00000095630	Igkv6-23	7.40027	-1.05685	16.266	5.50441e-05	0.000666342
ENSMUSG00000056394	Lig1	-1.17695	6.42097	16.2647	5.50806e-05	0.000666342
ENSMUSG00000035299	Mid1	1.59939	3.9705	16.2564	5.53216e-05	0.000668718
ENSMUSG00000024140	Epas1	1.14115	8.00617	16.2379	5.58656e-05	0.00067475
ENSMUSG00000004642	Slbp	-1.09887	5.61234	16.2307	5.60773e-05	0.00067632
ENSMUSG00000034387	Ssu2	3.75373	1.95498	16.2304	5.60857e-05	0.00067632
ENSMUSG00000018750	Zbtb4	1.26303	6.12008	16.2276	5.61693e-05	0.000676784
ENSMUSG00000055782	Abcd2	-1.34978	5.55071	16.2204	5.63839e-05	0.000678825
ENSMUSG00000041859	Mcm3	-1.11211	6.27763	16.2141	5.65727e-05	0.000680551
ENSMUSG00000025094	Slc18a2	-1.63483	7.47981	16.2083	5.67457e-05	0.000682085
ENSMUSG00000021483	Cdk20	-1.6114	3.49296	16.1864	5.74057e-05	0.000689466
ENSMUSG00000045733	Sprn	2.04209	2.58226	16.1848	5.74536e-05	0.000689489
ENSMUSG00000039419	Cntnap2	4.43729	2.32221	16.181	5.75673e-05	0.000690302
ENSMUSG00000052102	Gnpda1	1.947	4.84982	16.172	5.78422e-05	0.000693044
ENSMUSG00000029175	Slc35f6	1.70554	5.6626	16.162	5.81491e-05	0.000696164
ENSMUSG00000027940	Tpm3	1.17787	7.17546	16.1585	5.82578e-05	0.00069691
ENSMUSG00000020889	Nr1d1	1.90077	6.3155	16.1457	5.86508e-05	0.000700661
ENSMUSG00000019301	Hsd17b1	-1.25018	8.04655	16.1453	5.86648e-05	0.000700661
ENSMUSG00000104781	Gm43303	-2.34846	1.13692	16.1363	5.89419e-05	0.00070341
ENSMUSG00000034613	Ppm1h	1.5571	4.74994	16.1297	5.91482e-05	0.000705312
ENSMUSG00000110001	C86187	-1.93988	4.67881	16.1272	5.92274e-05	0.000705695
ENSMUSG00000040003	Magi2	1.91019	2.87949	16.1225	5.9375e-05	0.000706892
ENSMUSG00000048249	Crebrf	1.19013	5.55667	16.1097	5.97785e-05	0.000711132
ENSMUSG00000020774	Aspa	2.3557	1.65412	16.1063	5.98855e-05	0.00071184
ENSMUSG00000026398	Nr5a2	-1.21777	8.76796	16.1022	6.00138e-05	0.000712381
ENSMUSG00000078920	Ifi47	2.35785	3.18888	16.1012	6.00461e-05	0.000712381
ENSMUSG00000032093	Cd3e	3.24627	0.3897	16.0991	6.01129e-05	0.000712381
ENSMUSG00000058297	Spock2	1.09605	7.33654	16.0988	6.01209e-05	0.000712381
ENSMUSG00000041548	Hspb8	1.11596	5.4787	16.0936	6.02889e-05	0.000713271
ENSMUSG00000027490	E2f1	-1.411	5.29776	16.0935	6.02911e-05	0.000713271
ENSMUSG00000001349	Cnn1	-1.21309	4.78616	16.0891	6.04308e-05	0.00071436
ENSMUSG00000107254	Gm43769	-2.29673	1.32038	16.0851	6.05592e-05	0.000715314
ENSMUSG00000045136	Tubb2b	-1.59728	3.99909	16.0775	6.08023e-05	0.000717532
ENSMUSG00000030681	Mvp	1.21722	6.50265	16.0762	6.08427e-05	0.000717532
ENSMUSG00000055044	Pdlim1	-1.07347	6.0089	16.072	6.09783e-05	0.000718567
ENSMUSG00000026548	Slamf9	2.27373	1.80222	16.0569	6.14681e-05	0.00072377
ENSMUSG00000102887	Gm10857	-2.77447	2.10588	16.0532	6.1589e-05	0.000724625
ENSMUSG00000001827	Folr1	1.19036	5.38083	16.0475	6.17735e-05	0.000726225
ENSMUSG00000032020	Ubash3b	-1.07429	5.31713	16.033	6.22476e-05	0.00073082
ENSMUSG00000060519	Tor3a	1.59447	4.78043	16.0326	6.22617e-05	0.00073082
ENSMUSG00000111194	Gm47180	-2.84427	1.7283	16.0145	6.2858e-05	0.000737242
ENSMUSG00000029093	Sorcs2	-1.10181	5.97021	16.0067	6.31197e-05	0.000739733
ENSMUSG00000040616	Tmem51	-1.20353	5.03159	15.9812	6.39761e-05	0.000748261
ENSMUSG00000026786	Apbb1ip	2.09947	2.65444	15.9807	6.39924e-05	0.000748261
ENSMUSG00000035783	Acta2	-1.18456	9.36732	15.9805	6.3997e-05	0.000748261
ENSMUSG00000043889	Gm8399	3.12996	6.23964	15.9779	6.40874e-05	0.000748735
ENSMUSG00000095753	Igkv4-53	7.17178	-1.22201	15.9686	6.44008e-05	0.00075181
ENSMUSG00000029417	Cxcl9	4.40753	1.24799	15.9634	6.45784e-05	0.000753298
ENSMUSG00000035262	Amh	-1.28407	8.54006	15.9597	6.47057e-05	0.000754196
ENSMUSG00000038235	F11r	1.56293	7.9926	15.9566	6.48127e-05	0.000754857
ENSMUSG00000020715	Ern1	1.1167	7.06194	15.9543	6.48893e-05	0.000755162
ENSMUSG00000026409	Pfkfb2	1.85399	4.58138	15.9497	6.50485e-05	0.000756352
ENSMUSG00000071714	Csf2rb2	2.42864	2.35236	15.9484	6.50924e-05	0.000756352
ENSMUSG00000050370	Ch25h	3.44387	0.490891	15.9454	6.51967e-05	0.000756978
ENSMUSG00000021994	Wnt5a	1.18981	6.32431	15.9333	6.56153e-05	0.000761249
ENSMUSG00000021054	Sgpp1	1.27665	6.49111	15.9305	6.57103e-05	0.000761762
ENSMUSG00000049314	Fbxw13	-2.29534	2.13428	15.9235	6.59548e-05	0.000764006
ENSMUSG00000024978	Gpam	1.5897	9.04289	15.9188	6.61178e-05	0.000765304
ENSMUSG00000032380	Dapk2	2.6444	3.27602	15.9137	6.62985e-05	0.000766803
ENSMUSG00000037341	Slc9a7	1.40714	4.87176	15.9088	6.64695e-05	0.000768189
ENSMUSG00000018920	Cxcl16	1.41455	4.30603	15.9061	6.65632e-05	0.00076868
ENSMUSG00000038384	Setd1b	1.07222	6.20627	15.9013	6.67321e-05	0.000770037
ENSMUSG00000065947	mt-Nd4l	1.33194	6.09256	15.8976	6.6862e-05	0.000770943
ENSMUSG00000076613	Ighg2b	3.39094	4.40708	15.8869	6.7244e-05	0.000774752
ENSMUSG00000105504	Gbp5	2.73986	2.77934	15.8692	6.78754e-05	0.000781427
ENSMUSG00000028573	Fggy	1.25842	4.99228	15.8633	6.80855e-05	0.000783244
ENSMUSG00000034981	Parm1	1.8348	6.38131	15.8534	6.8443e-05	0.000786754
ENSMUSG00000099519	Gm29253	-3.7049	2.01826	15.8489	6.8608e-05	0.000788046
ENSMUSG00000027495	Fam210b	1.16866	5.11271	15.8304	6.92796e-05	0.000795152
ENSMUSG00000081058	Hist2h3c2	2.44049	1.25038	15.8224	6.95747e-05	0.000797928
ENSMUSG00000070942	Il1rl2	1.58661	3.8462	15.8205	6.9645e-05	0.000798124
ENSMUSG00000041479	Syt15	2.31541	1.93198	15.8166	6.9786e-05	0.000799129
ENSMUSG00000063077	Kif1b	1.22118	7.35137	15.8034	7.02771e-05	0.000804139
ENSMUSG00000030148	Clec4a2	2.33463	1.79561	15.7942	7.06175e-05	0.000807419
ENSMUSG00000046999	1110032F04Rik	-1.61575	6.70595	15.7888	7.08189e-05	0.000809104
ENSMUSG00000039103	Nexn	-1.13421	5.30095	15.7748	7.13455e-05	0.000814501
ENSMUSG00000027416	Otor	-2.24396	1.39102	15.7602	7.18975e-05	0.000820178
ENSMUSG00000031380	Vegfd	-1.39656	4.01501	15.7404	7.26571e-05	0.000828214
ENSMUSG00000039477	Tnrc18	1.1895	8.44299	15.7319	7.29824e-05	0.00083129
ENSMUSG00000082088	Gm15753	-2.04386	1.71559	15.7185	7.35006e-05	0.000836558
ENSMUSG00000031626	Sorbs2	1.54587	6.95164	15.7063	7.39792e-05	0.000841366
ENSMUSG00000056069	Otulinl	2.25241	1.95149	15.699	7.4265e-05	0.000843977
ENSMUSG00000030315	Vgll4	1.48087	6.3601	15.6963	7.43709e-05	0.00084454
ENSMUSG00000028613	Lrp8	2.35713	4.76211	15.6925	7.452e-05	0.000845593
ENSMUSG00000027496	Aurka	-1.59536	5.11686	15.691	7.45793e-05	0.000845627
ENSMUSG00000034593	Myo5a	1.24097	5.50323	15.6874	7.47196e-05	0.000846578
ENSMUSG00000028066	Pmf1	-1.1369	5.39602	15.6767	7.51424e-05	0.000850725
ENSMUSG00000062248	Cks2	-1.38509	4.91108	15.6568	7.59394e-05	0.000859101
ENSMUSG00000038770	Kpna7	-1.64001	4.14635	15.6534	7.60762e-05	0.000859999
ENSMUSG00000022013	Dnajc15	1.06541	6.86296	15.65	7.62128e-05	0.000860895
ENSMUSG00000078921	Tgtp2	3.92384	3.17903	15.643	7.64956e-05	0.00086344
ENSMUSG00000039967	Zfp292	3.20843	5.56457	15.6377	7.671e-05	0.000865208
ENSMUSG00000072109	A530040E14Rik	-1.7738	2.97992	15.6277	7.71157e-05	0.00086913
ENSMUSG00000029730	Mcm7	-1.06327	6.95486	15.6063	7.79932e-05	0.000878361
ENSMUSG00000055541	Lair1	2.59258	1.34769	15.5809	7.90499e-05	0.000889593
ENSMUSG00000113128	Gm47813	-3.9829	-0.79613	15.5717	7.94364e-05	0.000893272
ENSMUSG00000020120	Plek	1.91063	3.23799	15.5568	8.00616e-05	0.000899629
ENSMUSG00000036304	Zdhhc23	-1.44458	4.31946	15.5509	8.03143e-05	0.000901786
ENSMUSG00000086727	4931428L18Rik	-2.47936	1.52302	15.5495	8.03738e-05	0.000901786
ENSMUSG00000085651	Gm11695	7.0135	-1.4178	15.5476	8.04542e-05	0.000902013
ENSMUSG00000027366	Sppl2a	1.11924	6.74831	15.5394	8.08023e-05	0.000905239
ENSMUSG00000048285	Frmd6	1.09437	6.09581	15.535	8.09926e-05	0.000906694
ENSMUSG00000020914	Top2a	-1.31941	7.76596	15.5297	8.1218e-05	0.000908539
ENSMUSG00000040627	Aicda	-1.96131	2.18641	15.5146	8.18695e-05	0.000915145
ENSMUSG00000015396	Cd83	1.87959	3.068	15.512	8.19838e-05	0.00091574
ENSMUSG00000089945	Pakap	2.26828	2.17449	15.4369	8.53069e-05	0.000951441
ENSMUSG00000038330	C87499	-1.85935	3.05154	15.4347	8.5404e-05	0.000951817
ENSMUSG00000015652	Steap1	-2.61455	0.777508	15.431	8.55719e-05	0.00095298
ENSMUSG00000079588	Tmem182	-1.68941	2.96426	15.4133	8.63793e-05	0.000961258
ENSMUSG00000034416	Pkd1l2	2.4524	1.73295	15.4039	8.68067e-05	0.000965298
ENSMUSG00000011267	Zfp296	-1.77621	3.37233	15.4003	8.69738e-05	0.00096644
ENSMUSG00000099552	9830004L10Rik	-2.70874	0.273564	15.3879	8.75461e-05	0.000972079
ENSMUSG00000030851	Ldhc	-2.78771	0.0188826	15.3754	8.81296e-05	0.000977835
ENSMUSG00000049625	Tifab	2.33073	1.81299	15.3624	8.87376e-05	0.000983126
ENSMUSG00000024590	Lmnb1	-1.21095	6.9766	15.3521	8.92202e-05	0.000987743
ENSMUSG00000118456	AC137513.1	4.168	-0.758023	15.3239	9.05654e-05	0.0010019
ENSMUSG00000021250	Fos	-1.80277	5.68911	15.3206	9.07219e-05	0.00100289
ENSMUSG00000022788	Fgd4	1.32927	5.21597	15.313	9.10881e-05	0.00100619
ENSMUSG00000034587	8430429K09Rik	-1.86993	2.39554	15.3114	9.1163e-05	0.00100628
ENSMUSG00000033082	Clec1a	-1.18572	5.79652	15.3049	9.14812e-05	0.00100905
ENSMUSG00000021559	Dapk1	1.18514	5.34768	15.303	9.15712e-05	0.0010093
ENSMUSG00000031636	Pdlim3	-1.49084	3.61269	15.2985	9.17901e-05	0.00101062
ENSMUSG00000055148	Klf2	1.60547	5.91796	15.2881	9.22956e-05	0.00101465
ENSMUSG00000038349	Plcl1	1.60524	4.01066	15.2875	9.23272e-05	0.00101465
ENSMUSG00000063445	Nmral1	-1.3325	4.24061	15.2787	9.27556e-05	0.00101796
ENSMUSG00000025332	Kdm5c	1.07287	7.51957	15.2785	9.27642e-05	0.00101796
ENSMUSG00000051439	Cd14	1.94631	3.45142	15.2697	9.31986e-05	0.00102198
ENSMUSG00000078137	Ankrd63	1.6373	3.86033	15.2666	9.33512e-05	0.00102224
ENSMUSG00000021770	Samd8	1.19368	5.87286	15.2643	9.34661e-05	0.00102224
ENSMUSG00000117652	Gm2350	-5.13592	-0.39861	15.2638	9.34896e-05	0.00102224
ENSMUSG00000062184	Hs6st2	-1.12024	5.49639	15.2637	9.34951e-05	0.00102224
ENSMUSG00000058934	Igf1os	-3.16839	-0.196041	15.2497	9.41918e-05	0.00102911
ENSMUSG00000041577	Prelp	1.4534	5.82024	15.2397	9.46911e-05	0.00103382
ENSMUSG00000021676	Iqgap2	1.45987	6.48963	15.2353	9.49136e-05	0.00103549
ENSMUSG00000027239	Mdk	-1.21353	6.14903	15.2328	9.50359e-05	0.00103607
ENSMUSG00000044477	Zfand3	1.51109	6.59708	15.2253	9.54167e-05	0.0010394
ENSMUSG00000000804	Usp32	1.22692	6.0508	15.224	9.548e-05	0.0010394
ENSMUSG00000036181	Hist1h1c	1.092	6.35869	15.2057	9.641e-05	0.00104876
ENSMUSG00000022661	Cd200	-1.09419	5.89542	15.1932	9.70536e-05	0.001055
ENSMUSG00000041406	BC055324	-1.52795	4.16173	15.1874	9.73503e-05	0.00105684
ENSMUSG00000040811	Eml2	1.11636	5.20687	15.1871	9.7364e-05	0.00105684
ENSMUSG00000026779	Mastl	-1.44168	4.0678	15.1848	9.74869e-05	0.00105741
ENSMUSG00000026196	Bard1	-1.5495	3.35814	15.1831	9.75745e-05	0.0010576
ENSMUSG00000037474	Dtl	-1.18524	5.32216	15.1788	9.77972e-05	0.00105925
ENSMUSG00000064325	Hhip	-1.32517	5.24768	15.1772	9.78767e-05	0.00105934
ENSMUSG00000079259	Trim71	-1.96188	2.75493	15.1694	9.8283e-05	0.00106297
ENSMUSG00000042606	Hirip3	-1.17602	4.94836	15.165	9.85144e-05	0.00106471
ENSMUSG00000040528	Milr1	2.58015	1.05919	15.1618	9.86813e-05	0.00106574
ENSMUSG00000070677	D5Ertd577e	-2.43578	0.848248	15.1542	9.90762e-05	0.00106924
ENSMUSG00000025875	Tspan17	1.48936	4.03754	15.1495	9.93226e-05	0.00107113
ENSMUSG00000052593	Adam17	1.09327	6.43877	15.1438	9.96227e-05	0.00107359
ENSMUSG00000027475	Kif3b	1.10631	5.94792	15.1357	0.000100052	0.00107745
ENSMUSG00000034951	Cog7	1.17871	5.36576	15.1274	0.000100493	0.00108141
ENSMUSG00000002342	Tmem161a	1.05281	5.46804	15.1148	0.000101165	0.00108786
ENSMUSG00000019210	Atp6v1e1	1.19929	7.12438	15.1045	0.000101722	0.00109307
ENSMUSG00000032744	Heyl	-1.17945	6.94246	15.0957	0.000102198	0.00109736
ENSMUSG00000000340	Dbt	1.06149	5.69863	15.0944	0.000102267	0.00109736
ENSMUSG00000001281	Itgb7	2.37032	1.53351	15.082	0.000102942	0.00110382
ENSMUSG00000064357	mt-Atp6	2.38688	7.55848	15.0642	0.000103913	0.00111343
ENSMUSG00000073721	Pramef20	-2.15485	1.75759	15.0321	0.000105699	0.00113176
ENSMUSG00000029814	Igf2bp3	-1.98355	1.71467	15.014	0.000106719	0.00114186
ENSMUSG00000096619	Gm2035	8.04646	-0.549851	15.0113	0.00010687	0.00114266
ENSMUSG00000002699	Lcp2	1.98055	2.49654	15.0009	0.00010746	0.00114737
ENSMUSG00000035177	Nlrp2	-1.58744	3.80555	15.0009	0.000107463	0.00114737
ENSMUSG00000020176	Grb10	-1.00792	6.74673	14.9438	0.000110763	0.00118176
ENSMUSG00000031662	Snx20	2.35132	1.49645	14.9069	0.00011295	0.00120424
ENSMUSG00000040483	Xaf1	1.65356	3.6208	14.9018	0.000113257	0.00120624
ENSMUSG00000020598	Nrcam	2.92109	4.62976	14.9011	0.000113299	0.00120624
ENSMUSG00000027635	Dsn1	-1.33002	4.30765	14.8995	0.000113393	0.00120639
ENSMUSG00000047180	Neurl3	2.00782	2.47178	14.8849	0.000114275	0.00121406
ENSMUSG00000094546	Ighv1-26	6.99687	-1.37123	14.8613	0.00011571	0.00122843
ENSMUSG00000028587	Orc1	-1.74913	3.04403	14.8583	0.000115896	0.00122953
ENSMUSG00000026437	Cdk18	1.36487	4.24547	14.8568	0.000115987	0.00122963
ENSMUSG00000094777	Hist1h2ap	-1.79903	4.22277	14.8448	0.00011673	0.00123663
ENSMUSG00000022952	Runx1	1.25334	5.28457	14.8232	0.000118072	0.00124996
ENSMUSG00000074997	Pin1rt1	-2.14903	1.04059	14.8121	0.000118769	0.00125646
ENSMUSG00000057113	Npm1	-1.12019	9.10724	14.8066	0.000119116	0.00125924
ENSMUSG00000087060	Eldr	-1.97146	2.36706	14.7995	0.000119565	0.0012631
ENSMUSG00000044906	4930503L19Rik	-1.54031	3.40773	14.795	0.000119854	0.00126526
ENSMUSG00000032937	Fshr	-1.10515	5.37533	14.7804	0.000120788	0.00127422
ENSMUSG00000038175	Mylip	1.44343	4.36449	14.7775	0.000120973	0.00127473
ENSMUSG00000022353	Mtss1	1.20559	5.50539	14.7769	0.000121006	0.00127473
ENSMUSG00000082319	Gm8822	4.18337	2.00866	14.7691	0.000121511	0.00127814
ENSMUSG00000052026	Slc6a7	-2.11294	2.46916	14.7684	0.000121558	0.00127814
ENSMUSG00000003779	Kif20a	-1.32937	5.16076	14.7679	0.000121586	0.00127814
ENSMUSG00000074476	Spc24	-1.3066	4.28625	14.763	0.000121903	0.00128058
ENSMUSG00000017499	Cdc6	-1.4465	3.9357	14.7504	0.000122719	0.00128825
ENSMUSG00000096638	Ighv2-9	6.77168	-1.56331	14.7415	0.000123303	0.00129347
ENSMUSG00000022263	Trio	1.28352	6.53064	14.7232	0.000124504	0.00130516
ENSMUSG00000031666	Rbl2	1.05598	6.29191	14.7206	0.000124676	0.00130605
ENSMUSG00000026626	Ppp2r5a	1.05013	7.65341	14.6991	0.000126107	0.00132012
ENSMUSG00000040728	Esrp1	-1.59624	4.24723	14.6944	0.000126423	0.00132251
ENSMUSG00000039457	Ppl	3.09189	4.29634	14.6878	0.000126861	0.00132617
ENSMUSG00000006442	Srm	-1.02649	6.44889	14.6798	0.000127407	0.00133094
ENSMUSG00000011148	Adssl1	2.39921	3.68554	14.6754	0.000127704	0.00133311
ENSMUSG00000038582	Pptc7	1.21209	5.89533	14.6725	0.000127899	0.00133422
ENSMUSG00000105112	Gm42778	2.48625	0.981431	14.6466	0.000129669	0.00135133
ENSMUSG00000025969	Nrp2	1.15629	7.29661	14.6459	0.000129719	0.00135133
ENSMUSG00000074060	Fbxw15	-1.50453	4.45313	14.6434	0.000129889	0.00135216
ENSMUSG00000025758	Plk4	-1.29174	4.25976	14.6418	0.000129996	0.00135234
ENSMUSG00000089809	Rasgef1b	-1.00372	5.80975	14.6288	0.000130899	0.00136033
ENSMUSG00000038292	Ccdc155	-2.04134	1.56158	14.6281	0.000130945	0.00136033
ENSMUSG00000054310	Obox1	-1.67183	3.38147	14.623	0.0001313	0.00136237
ENSMUSG00000027871	Hsd3b1	1.55544	12.7293	14.6227	0.000131324	0.00136237
ENSMUSG00000021253	Tgfb3	-1.00309	6.41908	14.6138	0.000131947	0.00136789
ENSMUSG00000028884	Rpa2	-1.02419	5.46142	14.6091	0.000132277	0.00137037
ENSMUSG00000026123	Plekhb2	1.08849	5.31096	14.6029	0.000132712	0.00137393
ENSMUSG00000032501	Trib1	1.40896	4.05961	14.5614	0.000135663	0.00140254
ENSMUSG00000029718	Pcolce	1.1453	8.27105	14.552	0.000136345	0.00140862
ENSMUSG00000027966	Col11a1	-1.27356	6.91959	14.5253	0.000138287	0.0014277
ENSMUSG00000024810	Il33	2.1003	2.25525	14.5227	0.000138479	0.00142869
ENSMUSG00000105867	Gm42517	2.49146	1.23011	14.5153	0.000139029	0.00143339
ENSMUSG00000087193	Gm14820	-1.82996	2.93342	14.5081	0.000139559	0.00143786
ENSMUSG00000015312	Gadd45b	-1.49058	4.87683	14.5059	0.000139723	0.00143856
ENSMUSG00000035455	Fignl1	-1.65958	4.24019	14.5028	0.000139951	0.00143992
ENSMUSG00000023992	Trem2	1.72689	3.00846	14.4855	0.000141244	0.00145222
ENSMUSG00000028657	Ppt1	1.12795	7.64924	14.4808	0.000141594	0.00145482
ENSMUSG00000040430	Pitpnc1	1.2722	4.97077	14.4795	0.00014169	0.00145482
ENSMUSG00000049791	Fzd4	1.07652	5.50833	14.462	0.000143016	0.00146739
ENSMUSG00000027233	Patl2	-2.25681	2.28178	14.4608	0.00014311	0.00146739
ENSMUSG00000054102	Nlrp9a	-1.74121	3.30708	14.4583	0.000143296	0.00146829
ENSMUSG00000010796	Asz1	-2.33888	1.20138	14.4526	0.000143728	0.00147171
ENSMUSG00000056204	Pgpep1	1.68266	6.3444	14.4436	0.00014442	0.0014778
ENSMUSG00000055933	Oosp3	-2.32143	2.74657	14.4341	0.000145149	0.00148424
ENSMUSG00000036777	Anln	-1.22385	5.42642	14.4261	0.000145766	0.00148953
ENSMUSG00000040614	Nlrp9c	-1.6847	3.06101	14.4232	0.000145989	0.00148996
ENSMUSG00000024299	Adamts10	-1.00967	7.01838	14.423	0.000146007	0.00148996
ENSMUSG00000045010	Gm4779	-2.03375	1.73634	14.4192	0.000146305	0.00149199
ENSMUSG00000050410	Tcf19	-1.34694	4.59971	14.4061	0.000147324	0.00150136
ENSMUSG00000024981	Acsl5	1.1579	6.49181	14.3897	0.000148616	0.00151258
ENSMUSG00000022074	Tnfrsf10b	-1.60031	3.23653	14.3885	0.000148711	0.00151258
ENSMUSG00000029571	Tmem106b	1.11722	7.00964	14.3883	0.000148727	0.00151258
ENSMUSG00000041378	Cldn5	1.1159	5.52152	14.3834	0.000149113	0.00151548
ENSMUSG00000090291	Lrrc10b	-1.29609	4.86614	14.3599	0.000150983	0.00153344
ENSMUSG00000040204	Pclaf	-1.37195	5.32318	14.3574	0.000151186	0.00153446
ENSMUSG00000009013	Dynll1	-1.01067	6.61055	14.3542	0.000151443	0.00153601
ENSMUSG00000039831	Arhgap29	-1.22125	8.59728	14.3529	0.000151543	0.00153601
ENSMUSG00000034040	Galnt17	-1.74766	2.75614	14.3357	0.000152937	0.00154909
ENSMUSG00000026679	Enkur	-2.47977	0.174007	14.32	0.000154221	0.00156104
ENSMUSG00000047810	Ccdc88b	2.25562	2.0109	14.3186	0.000154335	0.00156115
ENSMUSG00000045751	Mms22l	-1.28773	4.43528	14.3153	0.000154601	0.00156278
ENSMUSG00000083240	Gm13453	-1.93411	1.6148	14.3002	0.000155845	0.0015743
ENSMUSG00000030102	Itpr1	1.14015	8.17532	14.2828	0.000157297	0.00158789
ENSMUSG00000017776	Crk	1.60321	6.29617	14.269	0.00015845	0.00159846
ENSMUSG00000022885	St6gal1	1.0462	7.05267	14.2671	0.000158617	0.00159907
ENSMUSG00000024413	Npc1	1.08408	6.35434	14.2611	0.000159121	0.00160224
ENSMUSG00000064294	Aox3	1.92549	2.97033	14.2608	0.000159145	0.00160224
ENSMUSG00000094248	Hist1h2ao	-1.84808	3.72627	14.253	0.000159809	0.00160785
ENSMUSG00000022887	Masp1	-0.974179	5.86423	14.251	0.00015998	0.00160848
ENSMUSG00000025586	Cpeb1	-1.08352	5.01033	14.2326	0.00016155	0.00162318
ENSMUSG00000029177	Cenpa	-1.065	5.16927	14.2249	0.000162213	0.00162875
ENSMUSG00000033096	Apmap	1.07428	5.87989	14.2196	0.000162665	0.0016322
ENSMUSG00000059089	Fcgr4	3.13649	1.3334	14.2172	0.000162876	0.00163323
ENSMUSG00000022816	Fstl1	-0.982732	7.86338	14.2094	0.000163555	0.00163894
ENSMUSG00000028126	Pip5k1a	1.40102	6.14189	14.1999	0.000164378	0.00164609
ENSMUSG00000072620	Slfn2	2.24791	1.85364	14.1982	0.000164524	0.00164645
ENSMUSG00000078700	D030028A08Rik	2.3136	3.68418	14.1901	0.00016524	0.00165251
ENSMUSG00000048521	Cxcr6	2.62985	1.13753	14.1844	0.000165743	0.00165493
ENSMUSG00000074918	Inafm2	1.08968	5.59916	14.1842	0.00016576	0.00165493
ENSMUSG00000108393	Gm32633	7.70104	-0.779931	14.1836	0.000165813	0.00165493
ENSMUSG00000004947	Dtx2	-0.982501	5.59624	14.1767	0.000166418	0.00165987
ENSMUSG00000076547	Igkv4-70	6.84409	-1.49468	14.1719	0.000166848	0.00166304
ENSMUSG00000047501	Cldn4	-1.96812	1.51923	14.1575	0.000168123	0.00167465
ENSMUSG00000042477	Tfap2e	-1.54951	3.68186	14.1319	0.000170426	0.00169645
ENSMUSG00000046546	Fam43a	1.31394	4.33855	14.1296	0.000170638	0.00169744
ENSMUSG00000024338	Psmb8	1.5107	5.10626	14.1266	0.000170907	0.00169899
ENSMUSG00000074785	Plxnc1	-1.0161	7.75791	14.1176	0.000171728	0.00170602
ENSMUSG00000020089	Ppa1	-1.02696	6.28388	14.1135	0.000172102	0.00170861
ENSMUSG00000038651	Sycp2l	-2.23101	1.89326	14.1118	0.00017226	0.00170904
ENSMUSG00000019558	Slc6a8	1.67187	6.23111	14.1098	0.000172446	0.00170975
ENSMUSG00000040054	Baz2a	1.03794	7.01935	14.1074	0.000172666	0.00171081
ENSMUSG00000021638	Ocln	2.0051	2.44331	14.0956	0.000173748	0.00172039
ENSMUSG00000048626	Klf17	-1.75148	3.17961	14.0769	0.000175484	0.00173643
ENSMUSG00000049988	Lrrc25	2.12864	1.73035	14.0739	0.00017577	0.00173781
ENSMUSG00000047534	Mis18bp1	-1.80725	4.10828	14.073	0.000175855	0.00173781
ENSMUSG00000035673	Sbno2	1.0677	5.69502	14.0663	0.000176474	0.00174278
ENSMUSG00000116307	Gm49490	2.79638	0.40076	14.0648	0.000176622	0.00174309
ENSMUSG00000020044	Timp3	1.12617	7.92847	14.0532	0.000177712	0.00175182
ENSMUSG00000037580	Gch1	1.38893	6.29159	14.0529	0.000177739	0.00175182
ENSMUSG00000033885	Pxk	1.22146	6.13706	14.0436	0.000178619	0.00175933
ENSMUSG00000044201	Cdc25c	-1.65651	3.49674	14.0382	0.000179131	0.00176322
ENSMUSG00000028713	Cyp4b1	2.09971	1.88005	14.0322	0.000179709	0.00176745
ENSMUSG00000055024	Ep300	1.0343	7.19833	14.0307	0.000179848	0.00176745
ENSMUSG00000093894	Ighv1-53	6.81588	-1.5188	14.0297	0.000179944	0.00176745
ENSMUSG00000070732	Rbm44	-2.31269	1.0304	14.0288	0.000180033	0.00176745
ENSMUSG00000027160	Ccdc34	-1.06072	5.09592	14.0202	0.000180858	0.0017744
ENSMUSG00000043453	Magea10	-2.40249	0.300054	14.015	0.000181361	0.00177816
ENSMUSG00000039501	Znfx1	1.01559	6.28098	14.0109	0.000181754	0.00177844
ENSMUSG00000044468	Tent5c	-1.01484	6.11287	14.0108	0.000181763	0.00177844
ENSMUSG00000048376	F2r	1.26626	5.76462	14.0107	0.000181773	0.00177844
ENSMUSG00000054582	Pabpc1l	-1.84539	3.46074	14.0098	0.000181863	0.00177844
ENSMUSG00000041143	Tmco4	1.66598	4.48823	14.0078	0.000182054	0.00177915
ENSMUSG00000037386	Rims2	2.08894	2.96844	14.0029	0.000182531	0.00178265
ENSMUSG00000032280	Tle3	1.14612	5.71894	14.0012	0.000182698	0.00178312
ENSMUSG00000036856	Wnt4	1.31447	6.64557	13.9907	0.000183713	0.00179186
ENSMUSG00000027870	Hao2	1.49413	6.6023	13.9884	0.000183945	0.00179296
ENSMUSG00000019773	Fbxo5	-1.44045	4.18675	13.9818	0.000184584	0.00179802
ENSMUSG00000022032	Scara5	-1.26787	4.99564	13.9732	0.000185436	0.00180457
ENSMUSG00000023908	Pkmyt1	-1.43663	3.67101	13.9726	0.000185497	0.00180457
ENSMUSG00000022360	Atad2	-1.02555	5.5908	13.9692	0.000185832	0.00180665
ENSMUSG00000002477	Snrpd1	-0.986172	6.06827	13.9344	0.000189299	0.00183916
ENSMUSG00000029312	Klhl8	-1.06307	5.60536	13.9228	0.000190475	0.00184939
ENSMUSG00000040950	Mgl2	1.8911	2.76461	13.9141	0.000191355	0.00185674
ENSMUSG00000095794	Igkv6-17	7.71919	-0.741597	13.9097	0.000191806	0.00185991
ENSMUSG00000057777	Mab21l2	2.15916	2.20385	13.9083	0.000191952	0.00186012
ENSMUSG00000031403	Dkc1	-0.960295	5.93269	13.8996	0.000192837	0.00186749
ENSMUSG00000061701	Fbxw20	-1.68657	2.88248	13.8941	0.000193401	0.00187174
ENSMUSG00000103079	Gm36307	-2.38783	0.420591	13.8795	0.000194918	0.00188521
ENSMUSG00000067297	Ifit1bl2	-1.76436	2.81439	13.877	0.000195169	0.00188642
ENSMUSG00000031078	Cttn	1.10093	8.21202	13.859	0.000197055	0.00190143
ENSMUSG00000032400	Zwilch	-1.60198	4.19431	13.8589	0.000197064	0.00190143
ENSMUSG00000015947	Fcgr1	2.33592	1.76652	13.8585	0.000197101	0.00190143
ENSMUSG00000028073	Pear1	1.23262	5.04396	13.8569	0.000197274	0.00190187
ENSMUSG00000025510	Cd151	1.05147	7.01063	13.854	0.000197571	0.00190351
ENSMUSG00000028838	Extl1	2.20151	2.32585	13.8486	0.000198147	0.00190783
ENSMUSG00000060863	Tcl1b2	-1.95267	2.04387	13.8429	0.00019875	0.00191241
ENSMUSG00000067818	Myl9	-1.09419	7.93269	13.8402	0.000199035	0.00191393
ENSMUSG00000021830	Txndc16	1.18823	5.00156	13.8246	0.000200689	0.0019286
ENSMUSG00000036752	Tubb4b	-0.977942	7.86669	13.8196	0.000201227	0.00193181
ENSMUSG00000026223	Itm2c	1.12395	8.07744	13.8191	0.000201281	0.00193181
ENSMUSG00000020656	Grhl1	-2.19723	1.53891	13.811	0.000202153	0.00193894
ENSMUSG00000028312	Smc2	-1.06789	5.73394	13.7986	0.00020349	0.00195051
ENSMUSG00000021485	Mxd3	-1.79093	2.78415	13.7961	0.000203762	0.00195187
ENSMUSG00000011382	Dhdh	1.07331	5.66341	13.7794	0.000205582	0.00196805
ENSMUSG00000032177	Pde4a	1.71063	4.35784	13.7644	0.000207227	0.00198254
ENSMUSG00000025981	Coq10b	1.76619	4.78733	13.761	0.000207602	0.00198486
ENSMUSG00000025949	Pikfyve	1.27827	5.68854	13.7501	0.000208804	0.00199381
ENSMUSG00000062646	Ganc	1.26873	4.87096	13.7446	0.000209424	0.00199845
ENSMUSG00000076617	Ighm	1.62999	3.51437	13.733	0.000210715	0.00200827
ENSMUSG00000042348	Arl15	1.33715	5.65066	13.733	0.00021072	0.00200827
ENSMUSG00000031378	Abcd1	1.17073	5.24536	13.7252	0.000211593	0.00201531
ENSMUSG00000031959	Wdr59	-1.11774	6.90219	13.7221	0.000211947	0.00201739
ENSMUSG00000033147	Slc22a15	1.76013	3.77581	13.7061	0.000213761	0.00203337
ENSMUSG00000052684	Jun	1.6221	7.91282	13.6858	0.000216087	0.00205419
ENSMUSG00000059495	Arhgef12	1.13589	8.27562	13.6821	0.000216507	0.00205689
ENSMUSG00000031652	N4bp1	1.09245	6.91202	13.6676	0.00021819	0.00207156
ENSMUSG00000041028	Ghitm	1.03498	8.05202	13.6491	0.000220345	0.00208996
ENSMUSG00000048661	Lemd3	1.08252	5.11283	13.6486	0.000220406	0.00208996
ENSMUSG00000024168	Tmem204	1.35102	5.75461	13.6469	0.000220606	0.00209053
ENSMUSG00000078521	Aunip	-1.55839	3.14722	13.6446	0.000220879	0.00209179
ENSMUSG00000026645	Olah	-2.35195	0.680541	13.6428	0.000221093	0.0020925
ENSMUSG00000026822	Lcn2	2.96907	2.15691	13.6336	0.000222169	0.00210136
ENSMUSG00000022307	Oxr1	1.02008	5.91296	13.6303	0.000222565	0.00210378
ENSMUSG00000079157	Fam155a	-2.52917	0.610032	13.6108	0.000224886	0.00212438
ENSMUSG00000005803	Sqor	1.25557	4.82646	13.6038	0.000225729	0.002131
ENSMUSG00000005505	Kbtbd4	1.42867	4.53616	13.5965	0.000226612	0.00213799
ENSMUSG00000028150	Rorc	1.4885	3.86496	13.5858	0.0002279	0.00214879
ENSMUSG00000033307	Mif	-1.10236	8.22026	13.5774	0.000228921	0.00215706
ENSMUSG00000020808	Pimreg	-1.52146	4.46048	13.5657	0.000230357	0.00216923
ENSMUSG00000041488	Stx3	1.55435	3.30603	13.558	0.000231303	0.00217677
ENSMUSG00000043384	Gprasp1	-1.02966	7.794	13.5394	0.000233604	0.00219656
ENSMUSG00000029287	Tgfbr3	0.992389	7.17861	13.5387	0.000233699	0.00219656
ENSMUSG00000040592	Cd79b	2.48886	0.637411	13.535	0.000234159	0.00219952
ENSMUSG00000037731	Themis2	2.07401	1.98024	13.5313	0.000234623	0.00220249
ENSMUSG00000054115	Skp2	-1.17481	4.92785	13.5293	0.000234869	0.00220342
ENSMUSG00000079509	Zfx	1.49942	5.27309	13.5247	0.000235449	0.00220666
ENSMUSG00000027843	Ptpn22	2.09725	2.15125	13.5232	0.000235632	0.00220666
ENSMUSG00000052212	Cd177	-1.81515	2.29396	13.5226	0.000235711	0.00220666
ENSMUSG00000030621	Me3	-1.00634	5.63819	13.5218	0.00023581	0.00220666
ENSMUSG00000020027	Socs2	-1.00156	8.18348	13.5196	0.00023608	0.00220666
ENSMUSG00000049624	Slc17a5	1.19792	4.93364	13.5195	0.000236097	0.00220666
ENSMUSG00000030641	Ddias	-2.01777	3.30787	13.4993	0.000238649	0.00222912
ENSMUSG00000001036	Epn2	-1.04211	6.77473	13.4979	0.000238825	0.00222938
ENSMUSG00000049044	Rapgef4	-1.42114	4.88414	13.4839	0.000240618	0.00224472
ENSMUSG00000034422	Parp14	1.45255	4.53575	13.4617	0.000243484	0.00227004
ENSMUSG00000022673	Mcm4	-0.947443	6.20272	13.4449	0.000245667	0.00228898
ENSMUSG00000020170	Frs2	1.07549	7.13065	13.4427	0.000245966	0.00229034
ENSMUSG00000029313	Aff1	1.0853	7.27411	13.434	0.000247106	0.00229953
ENSMUSG00000056515	Rab31	0.993163	7.33682	13.4244	0.000248369	0.00230984
ENSMUSG00000054452	Tle5	1.10764	8.62355	13.4222	0.000248669	0.0023112
ENSMUSG00000049115	Agtr1a	2.19263	1.33395	13.4198	0.000248977	0.00231187
ENSMUSG00000022021	Diaph3	-1.45235	4.65904	13.4193	0.000249049	0.00231187
ENSMUSG00000090083	Rnf8	-1.21464	4.49526	13.411	0.000250154	0.00232069
ENSMUSG00000035459	Stab2	1.71802	3.08107	13.4029	0.000251233	0.00232926
ENSMUSG00000097451	Rian	-1.43839	5.32718	13.3989	0.00025177	0.0023328
ENSMUSG00000038168	P3h2	1.44121	6.38202	13.3897	0.000253014	0.00234288
ENSMUSG00000101660	Gm18666	2.96521	0.111155	13.3751	0.000254985	0.00235967
ENSMUSG00000034445	Cyb561a3	1.54544	4.91554	13.3739	0.000255156	0.0023598
ENSMUSG00000024242	Map4k3	1.26108	6.22771	13.3584	0.000257266	0.00237785
ENSMUSG00000048616	Nog	-1.86621	1.84253	13.3545	0.000257798	0.00238039
ENSMUSG00000021423	Ly86	1.86224	2.52154	13.3541	0.000257858	0.00238039
ENSMUSG00000058881	Zfp516	1.02478	6.33992	13.3205	0.000262527	0.00242199
ENSMUSG00000079845	Xlr4a	-2.25846	0.434818	13.312	0.000263709	0.00243141
ENSMUSG00000006731	B4galnt1	2.12781	3.08625	13.2989	0.000265557	0.00244694
ENSMUSG00000033191	Tie1	0.986394	5.49683	13.2932	0.000266367	0.0024529
ENSMUSG00000025777	Gdap1	-1.89538	2.13245	13.2806	0.000268173	0.00246802
ENSMUSG00000031349	Nsdhl	0.971979	6.12791	13.2696	0.000269745	0.00247968
ENSMUSG00000092323	BB365896	-2.48038	2.02592	13.2694	0.000269772	0.00247968
ENSMUSG00000026039	Sgo2a	-1.4829	4.11171	13.2674	0.000270061	0.00248082
ENSMUSG00000022194	Pabpn1	-0.953846	6.93077	13.2651	0.000270396	0.00248193
ENSMUSG00000047352	Olfr976	-1.85783	1.77745	13.2643	0.000270513	0.00248193
ENSMUSG00000058396	Gpr182	1.5853	3.75445	13.2607	0.000271022	0.00248509
ENSMUSG00000064065	Ipcef1	-1.72812	2.52677	13.2556	0.00027177	0.00249042
ENSMUSG00000005142	Man2b1	1.0173	6.77944	13.2474	0.000272962	0.00249982
ENSMUSG00000027330	Cdc25b	-1.14338	4.65886	13.246	0.000273165	0.00250015
ENSMUSG00000027412	Lpin3	1.47373	4.50106	13.243	0.000273601	0.00250261
ENSMUSG00000030346	Rad51ap1	-1.59041	3.47712	13.2411	0.000273871	0.00250355
ENSMUSG00000043279	Trim56	1.12248	6.30204	13.2369	0.000274491	0.0025077
ENSMUSG00000024818	Slc25a45	1.53356	3.5698	13.2356	0.000274676	0.00250786
ENSMUSG00000052560	Cpne8	1.67224	4.12523	13.2333	0.000275024	0.00250951
ENSMUSG00000112404	Gm32442	-3.05879	-0.473205	13.2217	0.00027672	0.00252345
ENSMUSG00000056486	Chn1	-1.47281	4.05909	13.2179	0.000277292	0.00252713
ENSMUSG00000100131	Gm28439	1.31556	7.82371	13.2088	0.000278641	0.00253788
ENSMUSG00000019894	Slc6a15	-1.39326	5.43479	13.207	0.000278913	0.00253882
ENSMUSG00000029640	Usp12	1.05337	5.71219	13.2016	0.000279708	0.00254451
ENSMUSG00000020827	Mink1	1.16074	6.07837	13.1914	0.000281242	0.00255692
ENSMUSG00000025090	Ccdc172	-3.33281	-0.758489	13.1756	0.000283617	0.00257695
ENSMUSG00000024738	Pga5	-2.63398	-0.000476461	13.1729	0.000284027	0.00257911
ENSMUSG00000055897	Ppp4r1l-ps	-1.09986	4.75419	13.169	0.000284617	0.0025829
ENSMUSG00000085783	Gm9816	2.50528	2.81178	13.16	0.000285994	0.00259231
ENSMUSG00000035948	Acss3	2.60634	2.59278	13.1599	0.000285999	0.00259231
ENSMUSG00000048732	Klhl11	1.46578	4.45049	13.1581	0.000286272	0.00259322
ENSMUSG00000025144	Cenpx	-1.35894	4.50041	13.1443	0.000288391	0.00261084
ENSMUSG00000062170	Fmr1nb	-3.25955	-0.639591	13.1426	0.000288657	0.00261167
ENSMUSG00000018846	Pank3	0.99426	6.79262	13.1387	0.000289258	0.00261553
ENSMUSG00000048899	Rimkla	-1.53807	3.61991	13.1337	0.000290035	0.00262097
ENSMUSG00000016087	Fli1	1.47496	3.81014	13.1277	0.000290955	0.0026277
ENSMUSG00000116546	Gm49755	-2.20745	0.688896	13.1097	0.000293778	0.00265161
ENSMUSG00000031827	Cotl1	1.04745	6.07865	13.1071	0.000294176	0.0026536
ENSMUSG00000030217	Art4	1.20525	4.93313	13.1028	0.000294855	0.00265812
ENSMUSG00000070686	C87414	-1.85348	2.12302	13.0944	0.000296184	0.0026685
ENSMUSG00000040712	Camta2	1.16635	5.5882	13.0927	0.000296444	0.00266924
ENSMUSG00000056014	A430033K04Rik	-1.23315	4.46155	13.0758	0.000299138	0.00269189
ENSMUSG00000058503	Fam133b	-0.979224	5.1974	13.0671	0.00030053	0.00270279
ENSMUSG00000021238	Aldh6a1	1.06762	6.71734	13.0529	0.00030281	0.00272166
ENSMUSG00000032410	Xrn1	1.1134	5.73664	13.0502	0.000303252	0.00272269
ENSMUSG00000024165	Jpt2	-1.00044	6.29487	13.05	0.000303288	0.00272269
ENSMUSG00000029370	Rassf6	-2.0163	1.97481	13.0364	0.000305498	0.00273927
ENSMUSG00000022479	Vdr	1.94743	2.32054	13.0364	0.0003055	0.00273927
ENSMUSG00000015880	Ncapg	-1.45127	5.15943	13.0336	0.000305946	0.00274163
ENSMUSG00000034330	Plcg2	1.59415	4.22991	13.0284	0.000306801	0.00274598
ENSMUSG00000113971	Gm2022	7.59447	-0.965892	13.0274	0.000306974	0.00274598
ENSMUSG00000032411	Tfdp2	-1.23111	6.05534	13.0273	0.00030698	0.00274598
ENSMUSG00000107084	Gm43269	-2.24457	0.542714	13.0224	0.000307794	0.00275062
ENSMUSG00000041729	Coro2b	1.35553	4.00213	13.0219	0.000307866	0.00275062
ENSMUSG00000040658	Dnph1	-1.43185	4.79266	13.0195	0.000308263	0.00275253
ENSMUSG00000040883	Tmem205	1.31234	4.89648	13.0149	0.000309018	0.00275763
ENSMUSG00000020053	Igf1	-0.96151	7.78217	13.0133	0.00030929	0.00275842
ENSMUSG00000039853	Trim14	1.79208	2.66959	13.0078	0.0003102	0.00276489
ENSMUSG00000025742	Prps2	-0.940103	6.95545	12.9984	0.000311753	0.00277708
ENSMUSG00000043157	Arl11	2.46735	0.7575	12.9965	0.000312073	0.00277828
ENSMUSG00000039748	Exo1	-1.46602	4.03272	12.9913	0.000312941	0.00278436
ENSMUSG00000055942	Obox7	-2.39248	1.23675	12.9863	0.000313778	0.00279015
ENSMUSG00000039257	Vstm2b	-1.78439	2.59874	12.9831	0.000314317	0.00279328
ENSMUSG00000040212	Emp3	1.2835	6.58767	12.9724	0.000316117	0.00280762
ENSMUSG00000044352	Sowaha	2.4916	1.64339	12.9544	0.000319171	0.00283307
ENSMUSG00000006638	Abhd1	2.01265	3.10483	12.9484	0.000320193	0.00284046
ENSMUSG00000025429	Pstpip2	2.64692	2.30247	12.9447	0.000320825	0.00284439
ENSMUSG00000026667	Uhmk1	1.03824	6.61825	12.9436	0.000321019	0.00284442
ENSMUSG00000019789	Hey2	-1.21983	5.90592	12.942	0.000321294	0.00284518
ENSMUSG00000026429	Ube2t	-1.66065	2.94633	12.9361	0.00032231	0.00285249
ENSMUSG00000033068	Entpd6	-1.13485	5.24813	12.928	0.000323705	0.00286283
ENSMUSG00000047250	Ptgs1	1.92069	2.3856	12.9271	0.00032386	0.00286283
ENSMUSG00000058542	Gm15590	2.00283	2.01426	12.9222	0.000324713	0.00286868
ENSMUSG00000037119	Fam91a1	1.01762	7.00133	12.9179	0.000325461	0.0028736
ENSMUSG00000040007	Bahd1	0.974811	5.81165	12.9131	0.000326298	0.00287868
ENSMUSG00000096278	Dcpp2	-3.21514	-0.50757	12.9124	0.000326421	0.00287868
ENSMUSG00000031274	Col4a5	1.01678	6.66878	12.9022	0.0003282	0.00289267
ENSMUSG00000046856	Gpr1	-1.91854	1.59561	12.8928	0.000329851	0.00290552
ENSMUSG00000025239	Limd1	1.01507	5.56885	12.8911	0.000330141	0.00290637
ENSMUSG00000030231	Plekha5	0.968278	5.94079	12.8855	0.000331145	0.00291349
ENSMUSG00000021775	Nr1d2	1.38645	6.67237	12.8798	0.000332148	0.00291897
ENSMUSG00000027896	Slc16a4	2.46935	2.17945	12.8797	0.000332157	0.00291897
ENSMUSG00000002396	Ocel1	1.13247	5.10639	12.876	0.00033282	0.00292309
ENSMUSG00000019978	Epb41l2	1.0326	7.99895	12.8646	0.000334848	0.00293917
ENSMUSG00000108801	Gm39090	3.14426	1.7974	12.8634	0.000335079	0.00293949
ENSMUSG00000112646	Gm5654	-2.90124	-0.239917	12.8565	0.000336308	0.00294854
ENSMUSG00000076258	Gm23935	1.36414	7.80447	12.8516	0.000337192	0.00295457
ENSMUSG00000030055	Rab43	1.02215	6.30267	12.8316	0.000340819	0.00298461
ENSMUSG00000087365	C430049B03Rik	-1.25414	4.30178	12.8009	0.000346449	0.00303214
ENSMUSG00000039899	Fgl2	1.46305	6.79974	12.7929	0.000347935	0.00304337
ENSMUSG00000052942	Glis3	1.64199	2.94191	12.7878	0.000348887	0.00304991
ENSMUSG00000111282	Gm47528	-1.66198	5.36242	12.7841	0.000349586	0.00305425
ENSMUSG00000051235	Gen1	-1.43402	3.28532	12.7808	0.000350187	0.00305771
ENSMUSG00000031628	Casp3	-0.931585	5.99925	12.7734	0.000351592	0.00306819
ENSMUSG00000037910	1700018B24Rik	-2.29783	1.24803	12.754	0.000355253	0.00309834
ENSMUSG00000021055	Esr2	-1.26766	7.31157	12.748	0.000356392	0.00310647
ENSMUSG00000060206	Zfp462	1.41467	4.8798	12.7422	0.000357491	0.00311424
ENSMUSG00000020893	Per1	1.9686	6.5692	12.7397	0.000357975	0.00311665
ENSMUSG00000089929	Bcl2a1b	2.44524	1.59922	12.7326	0.000359343	0.00312675
ENSMUSG00000027931	Npr1	0.951959	6.93405	12.7252	0.000360757	0.00313723
ENSMUSG00000040649	Rimklb	-1.25207	5.48385	12.7162	0.000362495	0.00314741
ENSMUSG00000027514	Zbp1	3.33625	1.45953	12.7156	0.000362618	0.00314741
ENSMUSG00000033166	Dis3	-0.985369	5.76481	12.7148	0.000362767	0.00314741
ENSMUSG00000022758	P2rx6	2.16391	1.7739	12.7058	0.000364526	0.00316084
ENSMUSG00000046500	Tafa4	-2.11356	1.78137	12.6988	0.000365893	0.00317086
ENSMUSG00000022419	Deptor	1.28698	7.23419	12.6897	0.000367683	0.00318453
ENSMUSG00000031134	Rbmx	-1.07486	6.26642	12.6836	0.000368875	0.00319177
ENSMUSG00000037962	Rflna	-2.17759	0.479474	12.6833	0.000368944	0.00319177
ENSMUSG00000020599	Rgs9	3.61021	2.50388	12.6817	0.00036925	0.00319258
ENSMUSG00000059791	Nrm	-1.18887	4.56828	12.675	0.00037058	0.00320211
ENSMUSG00000097327	E030030I06Rik	-2.58774	0.798475	12.674	0.000370779	0.00320211
ENSMUSG00000109342	Gm32983	-2.50361	0.161419	12.6627	0.000373025	0.00321965
ENSMUSG00000005823	Gpr108	0.96044	6.07187	12.6525	0.00037507	0.00323544
ENSMUSG00000053441	Adamts19	-1.23327	5.79996	12.6485	0.000375864	0.00324042
ENSMUSG00000033589	Reep4	-1.07942	4.92216	12.6462	0.000376334	0.00324261
ENSMUSG00000076522	Igkv16-104	7.29271	-1.10971	12.6429	0.000376989	0.00324639
ENSMUSG00000030708	Dnajb13	-1.44572	4.46997	12.6399	0.000377602	0.0032498
ENSMUSG00000038305	Spats2l	-1.08436	4.67589	12.6257	0.000380486	0.00327087
ENSMUSG00000006457	Actn3	-1.80375	1.92399	12.6209	0.000381463	0.0032774
ENSMUSG00000019944	Rhobtb1	-0.953877	6.80527	12.617	0.00038225	0.00328228
ENSMUSG00000028173	Wls	1.14102	6.9419	12.6142	0.000382827	0.00328405
ENSMUSG00000048978	Nrsn1	-2.40953	2.15491	12.6139	0.000382894	0.00328405
ENSMUSG00000027016	Zfp385b	-1.15906	6.20577	12.6106	0.000383556	0.00328784
ENSMUSG00000048349	Pou4f1	-1.88981	1.69017	12.6062	0.000384472	0.00329279
ENSMUSG00000034066	Farp2	1.31639	4.21304	12.6057	0.000384572	0.00329279
ENSMUSG00000026669	Mcm10	-1.36008	4.63078	12.5777	0.000390375	0.00334057
ENSMUSG00000021998	Lcp1	1.395	5.29045	12.57	0.000391978	0.00335237
ENSMUSG00000061410	Zcchc14	0.965582	6.98654	12.5584	0.000394435	0.00337146
ENSMUSG00000042460	C1galt1	1.07696	7.51452	12.5566	0.000394817	0.0033728
ENSMUSG00000041836	Ptpre	-1.36547	5.08223	12.5475	0.000396728	0.0033872
ENSMUSG00000063646	Jakmip1	-2.8279	0.612803	12.539	0.000398556	0.00340087
ENSMUSG00000000184	Ccnd2	-0.964159	7.96567	12.5362	0.000399143	0.00340395
ENSMUSG00000021596	Mctp1	-1.26499	5.43131	12.5251	0.000401511	0.0034206
ENSMUSG00000070287	Slc35g2	1.83581	2.47758	12.525	0.000401551	0.0034206
ENSMUSG00000045092	S1pr1	1.14405	4.85375	12.5118	0.000404396	0.00344288
ENSMUSG00000031837	Necab2	-1.90089	1.63434	12.5068	0.00040548	0.00344819
ENSMUSG00000013707	Tnfaip8l2	2.16351	1.61608	12.5021	0.000406499	0.0034549
ENSMUSG00000015950	Ncf1	1.97679	2.42672	12.4957	0.000407897	0.00346481
ENSMUSG00000094006	Igkv4-59	7.22692	-1.17536	12.4887	0.000409415	0.00347574
ENSMUSG00000072082	Ccnf	-1.38238	4.75921	12.4872	0.000409757	0.00347667
ENSMUSG00000039252	Lgi2	-1.38277	4.23485	12.4736	0.000412751	0.0035001
ENSMUSG00000032281	Acsbg1	1.22879	10.1325	12.4666	0.000414301	0.00351126
ENSMUSG00000022892	App	1.18455	8.9248	12.4602	0.000415708	0.00352092
ENSMUSG00000046338	Gpat2	-2.23303	1.37385	12.4593	0.00041591	0.00352092
ENSMUSG00000083012	Fam220a	-2.4236	3.93235	12.4579	0.000416235	0.00352168
ENSMUSG00000017009	Sdc4	1.00423	7.239	12.4534	0.000417224	0.00352806
ENSMUSG00000054793	Cadm4	1.11229	4.83061	12.4518	0.000417594	0.0035292
ENSMUSG00000020847	Rph3al	-0.952778	5.29654	12.4433	0.000419491	0.00354323
ENSMUSG00000066363	Serpina3f	4.02109	1.44959	12.4213	0.000424468	0.00358326
ENSMUSG00000052336	Cx3cr1	1.78327	3.77891	12.4178	0.000425271	0.00358801
ENSMUSG00000090257	Gm4524	1.92494	4.08785	12.4164	0.000425572	0.00358853
ENSMUSG00000089911	Mfsd14a	0.984262	6.19782	12.412	0.000426583	0.00359504
ENSMUSG00000087651	1500009L16Rik	-1.24451	4.0475	12.4104	0.000426941	0.00359604
ENSMUSG00000069302	Hist1h2ah	-3.3864	-1.17503	12.4068	0.000427768	0.00360098
ENSMUSG00000046694	Tent5b	-1.39384	4.22559	12.4038	0.000428453	0.00360473
ENSMUSG00000081787	Gm13991	6.36313	1.67244	12.4014	0.00042901	0.00360739
ENSMUSG00000024795	Kif20b	-1.39253	4.61051	12.3991	0.00042955	0.0036099
ENSMUSG00000002055	Spag5	-1.44941	5.02078	12.3881	0.000432087	0.00362919
ENSMUSG00000034687	Fras1	-1.30462	4.32328	12.3859	0.000432599	0.00363146
ENSMUSG00000076545	Igkv4-72	7.255	-1.13602	12.3831	0.000433239	0.00363424
ENSMUSG00000027518	1700021F07Rik	-3.52372	-1.31952	12.3811	0.000433707	0.00363424
ENSMUSG00000055717	Slain1	-1.2343	4.65231	12.381	0.00043372	0.00363424
ENSMUSG00000049470	Aff4	1.05224	8.05698	12.3802	0.0004339	0.00363424
ENSMUSG00000002265	Peg3	-1.08817	5.58108	12.3737	0.000435415	0.0036449
ENSMUSG00000026360	Rgs2	-1.17275	8.82958	12.3624	0.000438061	0.003665
ENSMUSG00000033629	Hacd3	0.996422	7.82795	12.3587	0.000438927	0.0036702
ENSMUSG00000044294	Krt84	-1.8704	1.53741	12.3561	0.000439546	0.00367244
ENSMUSG00000034243	Golgb1	1.29622	8.1394	12.3554	0.000439724	0.00367244
ENSMUSG00000060981	Hist1h4h	2.74447	0.742268	12.3545	0.000439929	0.00367244
ENSMUSG00000083282	Ctsf	0.906423	6.53457	12.3513	0.000440677	0.00367664
ENSMUSG00000046434	Hnrnpa1	-1.05865	9.2963	12.3472	0.000441643	0.00368265
ENSMUSG00000051220	Ercc6l	-1.29348	3.90057	12.3349	0.000444578	0.00370506
ENSMUSG00000026361	Cdc73	1.26257	6.52767	12.3243	0.000447107	0.00372212
ENSMUSG00000094635	Gm7104	-2.02636	1.30551	12.3242	0.000447121	0.00372212
ENSMUSG00000108379	A730082K24Rik	-1.85597	1.86884	12.3218	0.000447706	0.00372492
ENSMUSG00000030491	Tdrd12	-2.35071	1.99833	12.3032	0.000452193	0.00376017
ENSMUSG00000033400	Agl	1.01177	5.54122	12.2998	0.000453012	0.00376489
ENSMUSG00000000028	Cdc45	-1.26467	4.52651	12.2971	0.000453657	0.00376817
ENSMUSG00000003038	Hmgn2	-0.934351	7.1162	12.2827	0.000457183	0.00379326
ENSMUSG00000056586	Zar1l	-1.71466	2.77055	12.2753	0.000458988	0.00380612
ENSMUSG00000025082	Vwa2	-1.98548	1.70008	12.2711	0.000460019	0.00381257
ENSMUSG00000047786	Lix1	1.90441	2.12525	12.2633	0.000461946	0.00382642
ENSMUSG00000030909	Anks4b	-2.03233	1.30111	12.2501	0.000465225	0.00385067
ENSMUSG00000083563	Gm13340	1.15369	4.91903	12.2495	0.000465387	0.00385067
ENSMUSG00000118057	B020010K11Rik	-1.45343	3.44164	12.2459	0.000466279	0.00385593
ENSMUSG00000037348	Paqr7	1.17836	5.8006	12.2434	0.000466909	0.00385901
ENSMUSG00000115718	Gm49179	-3.54105	1.35135	12.223	0.00047204	0.00389927
ENSMUSG00000023284	Zfp605	-1.80959	2.27927	12.2205	0.000472683	0.00390243
ENSMUSG00000040711	Sh3pxd2b	1.41647	6.21379	12.2144	0.000474215	0.00391292
ENSMUSG00000029759	Pon3	1.01653	5.10683	12.2113	0.000475003	0.00391727
ENSMUSG00000005470	Asf1b	-1.19648	4.00843	12.2078	0.000475906	0.00391983
ENSMUSG00000042312	S100a13	1.28292	4.25081	12.2071	0.000476071	0.00391983
ENSMUSG00000025612	Bach1	1.02068	5.39526	12.207	0.000476097	0.00391983
ENSMUSG00000023143	Nagpa	1.26623	4.52956	12.1906	0.000480305	0.0039493
ENSMUSG00000040322	Slc25a24	0.970547	6.31409	12.19	0.000480466	0.0039493
ENSMUSG00000064344	mt-Tm	2.82263	0.366109	12.1861	0.000481481	0.00395357
ENSMUSG00000073821	8030451A03Rik	-1.18576	4.72573	12.1859	0.000481512	0.00395357
ENSMUSG00000027405	Nop56	-0.887302	6.25826	12.1799	0.000483078	0.0039637
ENSMUSG00000026355	Mcm6	-1.13372	7.25286	12.1791	0.000483275	0.0039637
ENSMUSG00000035842	Ddx11	-1.19166	4.713	12.1772	0.000483778	0.00396565
ENSMUSG00000055322	Tns1	1.09502	7.96542	12.1746	0.000484448	0.00396898
ENSMUSG00000040524	Zfp609	0.923373	6.26617	12.1732	0.000484823	0.00396988
ENSMUSG00000026715	Serpinc1	-1.86038	2.01921	12.1649	0.000486974	0.00398532
ENSMUSG00000030986	Dhx32	0.949297	6.72137	12.1593	0.000488444	0.00399518
ENSMUSG00000029212	Gabrb1	1.73878	3.50087	12.1521	0.000490318	0.00400832
ENSMUSG00000028519	Dab1	-2.34149	0.579399	12.1494	0.000491034	0.00401198
ENSMUSG00000007891	Ctsd	1.04839	9.13167	12.1374	0.000494207	0.00403416
ENSMUSG00000114388	Gm48510	-2.48285	0.103652	12.1361	0.000494547	0.00403416
ENSMUSG00000020846	Rflnb	-0.99018	5.37699	12.1361	0.000494555	0.00403416
ENSMUSG00000045273	Cenph	-1.54886	3.28521	12.1314	0.00049579	0.00403984
ENSMUSG00000021662	Arhgef28	-1.08786	7.44819	12.1276	0.000496799	0.00404587
ENSMUSG00000025577	Cbx2	-1.08063	5.46081	12.1239	0.000497784	0.00405168
ENSMUSG00000086881	Gm13594	2.45022	1.8174	12.1168	0.000499684	0.00406329
ENSMUSG00000033855	Ston1	1.49983	4.75014	12.1166	0.000499751	0.00406329
ENSMUSG00000005973	Rcn1	-0.918946	7.53474	12.1156	0.000500024	0.0040633
ENSMUSG00000030789	Itgax	2.15051	1.63798	12.1059	0.000502618	0.00408218
ENSMUSG00000109104	Gm6108	-2.59459	-0.250868	12.1041	0.000503111	0.00408354
ENSMUSG00000021094	Dhrs7	0.978674	6.14975	12.1033	0.000503331	0.00408354
ENSMUSG00000020009	Ifngr1	1.13156	4.74023	12.0927	0.000506191	0.00410452
ENSMUSG00000058492	Scp2-ps2	4.83265	2.98772	12.0889	0.000507224	0.00411068
ENSMUSG00000039997	Ifi203	1.81869	4.37796	12.0848	0.000508354	0.00411761
ENSMUSG00000002147	Stat6	1.02637	6.96087	12.0827	0.000508931	0.00412006
ENSMUSG00000056737	Capg	1.18353	4.78914	12.0804	0.000509539	0.00412276
ENSMUSG00000021714	Cenpk	-1.79608	2.92596	12.0721	0.000511818	0.00413737
ENSMUSG00000046591	Ticrr	-1.1802	4.76558	12.0718	0.000511898	0.00413737
ENSMUSG00000029020	Mfn2	0.949477	6.1176	12.0708	0.000512172	0.00413737
ENSMUSG00000000915	Hip1r	0.940558	6.20147	12.068	0.000512959	0.0041415
ENSMUSG00000026974	Zmynd19	-0.943181	5.8768	12.0653	0.000513689	0.00414516
ENSMUSG00000031898	Dpep3	-2.4257	1.20498	12.049	0.000518203	0.00417933
ENSMUSG00000072941	Sod3	0.984789	6.67172	12.0404	0.00052061	0.00419649
ENSMUSG00000020288	Ahsa2	-0.942719	5.90409	12.031	0.000523229	0.00421533
ENSMUSG00000037572	Wdhd1	-1.22326	4.32561	12.0285	0.000523943	0.00421883
ENSMUSG00000074505	Fat3	-1.68771	2.41499	12.0271	0.000524324	0.00421963
ENSMUSG00000115089	Gm4350	-2.56094	-0.200207	12.0235	0.000525326	0.00422378
ENSMUSG00000029376	Mthfd2l	-1.35073	3.68695	12.0233	0.000525404	0.00422378
ENSMUSG00000032068	Plet1	2.98357	0.754097	12.0176	0.000527013	0.00423445
ENSMUSG00000050700	Emilin3	-2.02801	2.7884	12.0036	0.000530966	0.00426393
ENSMUSG00000021986	Amer2	-2.46434	2.0714	11.9914	0.000534466	0.00428974
ENSMUSG00000072662	Mansc4	2.3016	1.46868	11.984	0.000536587	0.00430446
ENSMUSG00000094526	Gm21451	1.92448	2.41353	11.9787	0.000538122	0.00431447
ENSMUSG00000031273	Col4a6	1.03726	5.52981	11.9776	0.00053844	0.00431471
ENSMUSG00000035277	Arx	-0.885254	6.12748	11.9695	0.000540796	0.00433128
ENSMUSG00000002602	Axl	1.00193	8.6426	11.9669	0.00054154	0.00433492
ENSMUSG00000031226	Pbdc1	-0.957347	5.48882	11.958	0.00054414	0.00435341
ENSMUSG00000024228	Nudt12	1.42883	3.79241	11.9434	0.00054841	0.00438523
ENSMUSG00000054951	9130008F23Rik	-1.93075	1.79671	11.9304	0.000552256	0.00441364
ENSMUSG00000030865	Chp2	-0.987821	5.13725	11.9068	0.000559307	0.00446761
ENSMUSG00000020737	Jpt1	-0.889567	6.78047	11.9011	0.000561012	0.00447884
ENSMUSG00000093445	Lrch4	1.46309	3.79579	11.8984	0.000561809	0.00447993
ENSMUSG00000095115	Itpripl2	0.936007	5.93549	11.8982	0.000561884	0.00447993
ENSMUSG00000020388	Pdlim4	0.980544	6.5401	11.8977	0.000562044	0.00447993
ENSMUSG00000038280	Ostm1	0.971544	5.30781	11.8935	0.000563303	0.00448726
ENSMUSG00000074397	Foxr1	-2.05302	1.46085	11.8926	0.000563562	0.00448726
ENSMUSG00000054920	Klhl5	0.912856	6.22787	11.8784	0.000567892	0.00451933
ENSMUSG00000033174	Mgll	-1.04281	5.2078	11.8763	0.00056852	0.00452194
ENSMUSG00000000631	Myo18a	0.920161	6.95007	11.8592	0.000573779	0.00456135
ENSMUSG00000056413	Adap1	2.23221	0.846211	11.8564	0.000574622	0.00456563
ENSMUSG00000037003	Tns2	1.47137	6.37432	11.8487	0.000577002	0.00458211
ENSMUSG00000051378	Kif18b	-1.40824	4.45496	11.8462	0.000577786	0.00458591
ENSMUSG00000040298	Btbd16	-1.8358	1.62963	11.8433	0.000578701	0.00459074
ENSMUSG00000026249	Serpine2	-1.26447	9.37202	11.8418	0.000579173	0.00459206
ENSMUSG00000046865	Fbl	-0.857972	6.67805	11.839	0.000580035	0.00459646
ENSMUSG00000107881	Gm44250	1.01503	5.62049	11.8368	0.000580721	0.00459768
ENSMUSG00000051223	Bzw1	1.2153	9.2277	11.8365	0.000580802	0.00459768
ENSMUSG00000049154	Fam183b	-2.16491	1.45192	11.8321	0.000582191	0.00460625
ENSMUSG00000029009	Mthfr	0.996124	5.10796	11.8294	0.000583043	0.00461055
ENSMUSG00000107568	Gm18840	1.91568	2.03493	11.8234	0.000584916	0.00462294
ENSMUSG00000025139	Tollip	0.902398	6.48598	11.8151	0.00058753	0.00464114
ENSMUSG00000026955	Sapcd2	-1.71682	2.53726	11.8125	0.000588334	0.00464505
ENSMUSG00000042826	Fgf11	1.56565	3.73498	11.8108	0.000588889	0.00464699
ENSMUSG00000035305	Ror1	1.26046	4.47873	11.8029	0.000591386	0.00466423
ENSMUSG00000050747	Trim15	-2.22681	0.68949	11.7994	0.000592488	0.00467048
ENSMUSG00000039187	Fanci	-1.35332	4.23454	11.7866	0.000596591	0.00470035
ENSMUSG00000042489	Clspn	-1.30068	4.58399	11.7824	0.000597928	0.00470841
ENSMUSG00000027822	Slc33a1	1.00458	5.43019	11.7712	0.000601529	0.00473428
ENSMUSG00000028664	Ephb2	1.29714	4.15719	11.7642	0.000603799	0.00474966
ENSMUSG00000020671	Rab10	1.01602	8.09705	11.7571	0.000606129	0.00476549
ENSMUSG00000030878	Cdr2	-1.16127	4.24537	11.7501	0.000608401	0.00478084
ENSMUSG00000037010	Apln	1.8195	3.8433	11.7418	0.00061112	0.00479969
ENSMUSG00000027555	Car13	1.59249	3.27525	11.7231	0.00061728	0.00484554
ENSMUSG00000038080	Kdm1b	-0.943878	5.61353	11.7079	0.000622353	0.0048828
ENSMUSG00000050069	Grem2	-1.00291	7.49922	11.7047	0.000623425	0.00488865
ENSMUSG00000049493	Pls1	-1.81275	2.15551	11.703	0.000623999	0.0048906
ENSMUSG00000069769	Msi2	0.934969	7.24997	11.7018	0.000624404	0.00489122
ENSMUSG00000026134	Prim2	-1.02246	4.79452	11.6994	0.000625209	0.00489496
ENSMUSG00000037031	Tspan15	1.21776	5.29259	11.6984	0.000625541	0.00489502
ENSMUSG00000047787	Flrt1	1.42592	3.38814	11.6962	0.000626287	0.00489771
ENSMUSG00000049350	Zg16	-2.0419	1.57294	11.6954	0.000626539	0.00489771
ENSMUSG00000035439	Haus8	-1.17268	4.28964	11.6912	0.00062797	0.00490634
ENSMUSG00000081766	2210409E12Rik	4.20218	-1.07443	11.6901	0.000628342	0.00490669
ENSMUSG00000058290	Espl1	-1.16408	5.13065	11.6819	0.000631117	0.00492324
ENSMUSG00000026142	Rhbdd1	1.03689	4.88266	11.6753	0.00063335	0.00493809
ENSMUSG00000051278	Zgrf1	-1.62045	3.34644	11.6723	0.00063438	0.00494355
ENSMUSG00000025225	Nfkb2	0.983286	5.43258	11.654	0.000640652	0.00498984
ENSMUSG00000047591	Mafa	-1.6092	3.75396	11.6515	0.000641511	0.00499174
ENSMUSG00000022696	Sidt1	-2.04556	1.09588	11.6513	0.000641577	0.00499174
ENSMUSG00000032006	Pdgfd	1.55893	4.34532	11.6504	0.000641895	0.00499174
ENSMUSG00000090570	Gm17041	3.78449	-0.783288	11.6475	0.000642898	0.00499553
ENSMUSG00000024696	Lpxn	2.4069	0.867903	11.647	0.000643048	0.00499553
ENSMUSG00000045007	Tubg2	-1.31679	3.91563	11.6399	0.000645514	0.00501047
ENSMUSG00000002835	Chaf1a	-1.00126	5.83099	11.6396	0.00064564	0.00501047
ENSMUSG00000078713	Tomm5	1.39342	4.38931	11.6329	0.000647956	0.00502584
ENSMUSG00000024677	Ms4a6b	2.12225	2.08473	11.602	0.000658812	0.00510477
ENSMUSG00000025355	Mmp19	1.13596	4.67627	11.5939	0.000661679	0.00511929
ENSMUSG00000024691	Fam111a	-1.25969	3.83228	11.5938	0.000661709	0.00511929
ENSMUSG00000029076	Sdf4	0.929306	7.73139	11.5927	0.0006621	0.00511967
ENSMUSG00000054966	Lmntd1	-2.92968	0.904477	11.5782	0.000667297	0.0051572
ENSMUSG00000027636	Sla2	-2.34615	0.961552	11.5554	0.000675519	0.00521425
ENSMUSG00000030060	Hmces	-0.952808	5.29548	11.5549	0.000675702	0.00521425
ENSMUSG00000059447	Hadhb	0.911272	7.04836	11.5549	0.000675721	0.00521425
ENSMUSG00000031609	Sap30	-1.12901	4.46247	11.5325	0.000683891	0.00527458
ENSMUSG00000050234	Gja4	-1.01325	5.26244	11.5287	0.000685299	0.00528272
ENSMUSG00000023960	Enpp5	1.0038	5.33826	11.5223	0.000687647	0.0052981
ENSMUSG00000038774	Ascc3	1.01299	5.8605	11.5209	0.000688184	0.00529951
ENSMUSG00000023845	Lnpep	1.03716	7.2585	11.503	0.000694848	0.00534809
ENSMUSG00000041219	Arhgap11a	-1.31686	5.09931	11.4942	0.00069813	0.00536551
ENSMUSG00000039005	Tlr4	1.86677	2.36794	11.4936	0.000698355	0.00536551
ENSMUSG00000019960	Dusp6	1.11769	5.07334	11.4926	0.00069872	0.00536551
ENSMUSG00000026896	Ifih1	1.62961	4.32138	11.4922	0.0006989	0.00536551
ENSMUSG00000031596	Slc7a2	1.91229	4.04042	11.4882	0.000700393	0.00537422
ENSMUSG00000057457	Phex	-1.35272	4.67477	11.4795	0.000703669	0.00539659
ENSMUSG00000020590	Snx13	1.11691	6.05763	11.4676	0.000708219	0.00542871
ENSMUSG00000007080	Pole	-1.26542	5.15338	11.4643	0.000709464	0.00543548
ENSMUSG00000040016	Ptger3	-1.83064	2.15789	11.4611	0.000710669	0.00544193
ENSMUSG00000031822	Gse1	1.16549	4.79307	11.4585	0.000711686	0.00544694
ENSMUSG00000087591	Gm14635	-2.98237	-0.225043	11.4551	0.000712984	0.00545409
ENSMUSG00000094910	D430019H16Rik	-1.38024	3.35992	11.4476	0.000715845	0.00547215
ENSMUSG00000032078	Zpr1	1.11806	6.70538	11.4466	0.000716237	0.00547215
ENSMUSG00000001103	Sebox	-1.97969	1.7955	11.4461	0.000716439	0.00547215
ENSMUSG00000028369	Svep1	1.40154	4.01318	11.4398	0.000718873	0.00548795
ENSMUSG00000044646	Zbtb7c	1.54412	4.06515	11.4348	0.000720817	0.00549998
ENSMUSG00000038388	Mpp6	-0.951262	5.08236	11.4278	0.000723515	0.00551581
ENSMUSG00000003721	Insig2	1.05718	4.96423	11.4276	0.000723626	0.00551581
ENSMUSG00000006728	Cdk4	-1.00316	7.88937	11.4252	0.000724546	0.00552002
ENSMUSG00000074649	BC029722	1.17123	5.85617	11.4204	0.000726429	0.00553155
ENSMUSG00000027968	Larp7	-0.860567	6.24514	11.4064	0.000731911	0.00557047
ENSMUSG00000035441	Myo1d	0.89053	5.78341	11.4048	0.000732553	0.00557253
ENSMUSG00000077167	Gm24119	-2.89113	-0.664009	11.4008	0.000734131	0.00557779
ENSMUSG00000028078	Dclk2	-1.33935	4.43613	11.3999	0.000734495	0.00557779
ENSMUSG00000070639	Lrrc8b	1.0247	6.05251	11.3993	0.000734732	0.00557779
ENSMUSG00000037813	D630003M21Rik	-1.30267	3.6409	11.3888	0.000738893	0.00560654
ENSMUSG00000063382	Bcl9l	0.898423	6.40135	11.3855	0.000740213	0.00561372
ENSMUSG00000025574	Tk1	-1.38188	4.29539	11.3831	0.000741165	0.0056181
ENSMUSG00000030630	Fah	1.00362	5.02975	11.3793	0.00074269	0.00562603
ENSMUSG00000020848	Doc2b	0.919398	5.73582	11.3786	0.000742962	0.00562603
ENSMUSG00000058922	Gm10052	-0.907335	5.96992	11.3773	0.000743477	0.00562709
ENSMUSG00000020150	Gamt	1.04519	6.14424	11.3709	0.000746033	0.00564359
ENSMUSG00000116656	Gm49708	4.36404	0.697097	11.3674	0.000747428	0.00565129
ENSMUSG00000023000	Dhh	-1.05417	5.07847	11.3644	0.00074864	0.00565761
ENSMUSG00000030987	Stim1	1.12941	4.84321	11.3627	0.000749347	0.00566009
ENSMUSG00000055917	Zfp277	-0.869929	6.58197	11.3598	0.000750519	0.0056661
ENSMUSG00000019851	Perp	-1.15267	4.83563	11.353	0.000753274	0.00568403
ENSMUSG00000024122	Pdpk1	0.987034	6.271	11.3482	0.000755219	0.00569402
ENSMUSG00000042202	Slc35e2	1.79459	5.77798	11.3478	0.000755356	0.00569402
ENSMUSG00000091272	Gm17641	-1.4243	5.635	11.3418	0.000757815	0.00570682
ENSMUSG00000023274	Cd4	1.93386	1.85227	11.3314	0.000762056	0.00573388
ENSMUSG00000070324	Fbxw22	-1.79656	2.7221	11.3305	0.000762456	0.00573388
ENSMUSG00000039452	Snx22	-1.19408	4.82196	11.3302	0.000762555	0.00573388
ENSMUSG00000004892	Bcan	-1.34253	3.92744	11.325	0.000764701	0.00574713
ENSMUSG00000032376	Usp3	1.03315	6.69079	11.3194	0.000767019	0.00576167
ENSMUSG00000064343	mt-Tq	3.59428	-1.17927	11.3179	0.00076762	0.0057633
ENSMUSG00000034112	Atp2c2	-1.79959	2.8817	11.3157	0.000768564	0.0057675
ENSMUSG00000029711	Epo	9.49069	0.834254	11.3107	0.000770604	0.00577992
ENSMUSG00000041445	Mmrn2	1.02947	5.01568	11.3044	0.000773223	0.00579666
ENSMUSG00000068227	Il2rb	1.72117	2.85432	11.3015	0.000774461	0.00580304
ENSMUSG00000020695	Mrc2	0.937529	6.22778	11.2703	0.00078759	0.00589553
ENSMUSG00000094992	Fbxw25	-1.81277	1.38317	11.2663	0.000789269	0.00590515
ENSMUSG00000014498	Ankrd52	0.905719	6.67171	11.2628	0.000790758	0.00591334
ENSMUSG00000029032	Arhgef16	-1.51732	3.04959	11.2608	0.000791625	0.00591687
ENSMUSG00000021943	Gdf10	1.7974	2.92841	11.2417	0.000799796	0.00597497
ENSMUSG00000050627	Gpd1l	1.02406	6.32373	11.2333	0.00080342	0.00599906
ENSMUSG00000021670	Hmgcr	1.37033	6.94126	11.2312	0.000804343	0.00600296
ENSMUSG00000049521	Cdc42ep1	1.08602	5.98848	11.2162	0.000810877	0.00604836
ENSMUSG00000031950	Gabarapl2	0.918084	6.01828	11.2154	0.000811232	0.00604836
ENSMUSG00000036833	Pnpla7	1.12652	5.06313	11.2081	0.0008144	0.00606896
ENSMUSG00000106237	Gm8066	2.10882	1.13978	11.1896	0.000822555	0.00612669
ENSMUSG00000034616	Ssh3	0.985357	4.99403	11.1839	0.000825082	0.00614246
ENSMUSG00000020077	Srgn	1.40204	3.50397	11.1793	0.000827163	0.0061549
ENSMUSG00000037991	Rmi2	-1.54033	3.08076	11.1779	0.000827773	0.00615638
ENSMUSG00000030559	Rab38	-1.66458	2.60336	11.1642	0.00083391	0.00619831
ENSMUSG00000040345	Arhgap9	1.91117	2.0101	11.1635	0.000834237	0.00619831
[truncated: 1,319 more rows]
