# Supplementary material for: Integrated Transcriptomic and Epigenetic Study of PCOS: Impact of Map3k1 and Map1lc3a Promoter Methylation on Autophagy
Source: Front Genet. 2021 Mar 8;12:620241. doi: 10.3389/fgene.2021.620241 (PMC7982605; doi:10.3389/fgene.2021.620241)
Supplement: Supplementary Table 5 — Promoter-methylated genes with negative related expression in PNA mice vs. control group. [file Table_5.xlsx]

## Sheet: sheet 1
Table S5. Promoter-methylated genes with negative related expression in PNA mice vs. control group
Ensembl_gene_id	External_gene_name	Chr	Start	End	logFC
ENSMUSG00000000787	Ddx3x	chrX	13287002	13287400	1.38169
ENSMUSG00000031168	Ebp	chrX	8193802	8194000	0.869343
ENSMUSG00000031378	Abcd1	chrX	73715402	73715600	1.17073
ENSMUSG00000035299	Mid1	chrX	169972802	169973000	1.59939
ENSMUSG00000072844	G530011O06Rik	chrX	169979002	169979800	2.46508
ENSMUSG00000016487	Ppfibp1	chr6	147010402	147010800	1.05264
ENSMUSG00000030084	Plxna1	chr6	89342602	89342800	1.34875
ENSMUSG00000030088	Aldh1l1	chr6	90588402	90588600	1.50002
ENSMUSG00000043832	Clec4a3	chr6	122952202	122952400	3.07924
ENSMUSG00000004040	Stat3	chr11	100895002	100895200	1.36107
ENSMUSG00000020905	Usp43	chr11	67876802	67877000	1.4089
ENSMUSG00000034177	Rnf43	chr11	87729202	87729400	1.50173
ENSMUSG00000028228	Cpne3	chr4	19544602	19545000	0.840494
ENSMUSG00000028573	Fggy	chr4	95556802	95558000	1.25842
ENSMUSG00000028980	H6pd	chr4	150003802	150004200	1.33853
ENSMUSG00000015133	Lrrk1	chr7	66282602	66282800	0.71863
ENSMUSG00000030921	Trim30a	chr7	104417202	104417400	1.49619
ENSMUSG00000040212	Emp3	chr7	45922002	45922200	1.2835
ENSMUSG00000052889	Prkcb	chr7	122599402	122599800	1.44755
ENSMUSG00000070808	Bicra	chr7	16048602	16048800	0.900551
ENSMUSG00000074221	Zfp568	chr7	29987002	29987200	1.63911
ENSMUSG00000019951	Uhrf1bp1l	chr10	89810802	89811000	1.2794
ENSMUSG00000021754	Map3k1	chr13	111751202	111751400	0.814751
ENSMUSG00000022018	Rgcc	chr14	79302402	79302600	3.38006
ENSMUSG00000058997	Vwa8	chr14	79143002	79143200	0.87169
ENSMUSG00000037386	Rims2	chr15	39659402	39660000	2.08894
ENSMUSG00000039704	Lmbrd2	chr15	9155402	9155600	0.963484
ENSMUSG00000022973	Synj1	chr16	90969602	90969800	1.08478
ENSMUSG00000037260	Hgsnat	chr8	25975002	25975200	1.75039
ENSMUSG00000023868	Pde10a	chr17	8893202	8893400	2.07509
ENSMUSG00000024168	Tmem204	chr17	25084202	25084400	1.35102
ENSMUSG00000024664	Fads3	chr19	10056002	10056200	2.57207
ENSMUSG00000073725	Lmbrd1	chr1	24744402	24744600	1.42881
ENSMUSG00000027602	Map1lc3a	chr2	155275602	155276000	1.04214
ENSMUSG00000043940	Wdfy3	chr5	101851402	101851600	0.833296
ENSMUSG00000066975	Cryba4	chr5	112251602	112251800	5.47484
ENSMUSG00000070780	Rbm47	chr5	66082402	66082600	3.12798
ENSMUSG00000034109	Golim4	chr3	75902202	75902800	0.846216
ENSMUSG00000036333	Kidins220	chr12	24974202	24974600	2.46267
ENSMUSG00000049106	Dcaf5	chr12	80376802	80377000	0.827482
ENSMUSG00000052102	Gnpda1	chr18	38335002	38335200	1.947
ENSMUSG00000045328	Cenpe	chr3	135258602	135258800	-1.66484
